# Supplementary material for: Novel biomarkers of a peripheral blood interferon signature associated with drug-naïve early arthritis patients distinguish persistent from self-limiting disease course
Source: Sci Rep. 2020 Jun 1;10:8830. doi: 10.1038/s41598-020-63757-3 (PMC7264129; doi:10.1038/s41598-020-63757-3)
Supplement: Supplementary file 2 — Dataset 2. [file 41598_2020_63757_MOESM2_ESM.xlsx]

## Sheet: Manuscript title & authors
Novel biomarkers of a peripheral blood interferon signature associated with drug-naïve early arthritis patients distinguish persistent from self-limiting disease course
Attila A. Seyhan3,5, † Bernard Gregory1, †, Adam P. Cribbs, 4, Sundeept Bhalara2, Yizheng Li3, Christine Loreth3, Ying Zhang3, Yongjing Guo3, Lih-Ling Lin3, Marc Feldmann1, Lynn M. Williams1, Fionula M. Brennan1# and Peter C. Taylor4

## Sheet: All 617 transcripts (2 FD)
Probe Set ID	Gene Symbol	Healthy control - linear	RA day 0 - linear	UA day 0 - linear	SLA day 0 - linear	NIA day 0 - linear	P value	F value	RA T0 / HC	UA T0 / HC	SLA T0 / HC	NIA T0 / HC
202843_at	DNAJB9	99.466	50.944	61.424	56.892	26.587	3.13e-08	16.3508	3.3735	3.25006	3.90622	1.50004
1555827_at	CCNL1	97.07	61.407	48.249	54.651	27.803	0.00023	6.9865	3.92945	3.05886	3.0461	1.48025
211506_s_at	IL8	267.191	77.622	53.829	84.936	19.508	1.53e-05	9.50199	4.55319	2.24264	2.9852	2.83763
201694_s_at	EGR1	713.518	477.096	272.779	330.62	108.683	0.00238	5.01819	4.69928	3.33817	2.80163	2.09091
205239_at	AREG	77.87	28.065	24.92	34.241	13.983	8.47e-05	7.88147	4.7247	2.7999	2.77105	2.02132
1564568_at	CRLF1	55.957	34.638	34.611	39.11	18.434	1.66e-10	23.6663	2.42142	0.499284	2.59478	1.3983
201464_x_at	JUN	1998.71	965.602	872.046	892.706	432.213	2.17e-05	9.16059	4.51967	2.76479	2.5759	1.68813
225557_at	CSRNP1	307.97	220.999	183.738	187.999	116.659	0.000296	6.76967	2.53954	1.50006	2.52739	1.2694
204621_s_at	NR4A2	354.018	137.784	109.626	151.004	44.59	0.000335	6.65886	2.06606	2.21474	2.52047	2.30846
202644_s_at	TNFAIP3	1768.67	1147.54	1252.93	1694.99	801.405	0.000152	7.35663	2.57245	2.05601	2.49273	1.08254
202859_x_at	IL8	1105.49	379.803	287.021	367.053	94.932	0.000188	7.1682	3.02632	2.14909	2.39104	2.53301
1568768_s_at	LOC100302650, RBKS	189.252	89.302	41.162	53.484	28.37	0.000154	7.3488	2.94203	2.29908	2.35291	2.14029
36711_at	MAFF	198.828	107.947	130.9	127.344	70.264	3.99e-05	8.58084	1.5554	1.42901	2.32286	1.34079
201939_at	PLK2	30.932	13.87	12.877	12.523	9.271	3.66e-05	8.66211	2.47738	1.1409	2.16816	1.43917
240798_at	CUX1	26.331	29.501	55.43	30.419	17.729	8.42e-06	10.0854	1.85686	1.63063	2.15434	0.882688
1565689_at	kpna3	40.902	22.793	31.886	34.389	16.705	3.28e-06	11.0484	2.19364	0.932734	2.14088	1.19155
239504_at	BCLAF1, LOC731605	48.161	29.76	24.789	29.175	15.091	2.35e-07	13.9312	1.22249	1.74341	2.10416	1.41404
202988_s_at	RGS1	82.154	14.846	20.044	22.779	10.831	1.32e-06	12.0046	1.8048	2.03072	2.10193	2.21591
202672_s_at	ATF3	127.291	92.835	44.461	75.789	31.607	4.15e-05	8.543	2.73879	1.09474	2.10076	1.59494
204622_x_at	NR4A2	317.013	81.456	63.961	88.649	33.369	3.45e-05	8.71709	2.86425	1.61031	2.09606	2.45282
1569599_at	SAMSN1	115.357	113.908	77.305	74.056	37.406	0.00618	4.25165	3.19669	2.16106	2.06806	1.40057
208937_s_at	ID1	38.863	29.796	18.231	31.097	10.78	0.00026	6.88148	0.950233	1.81494	2.06212	1.48694
205883_at	ZBTB16	138.094	113.918	81.886	120.58	67.071	1.26e-06	12.0566	2.03513	0.750097	2.06162	0.998103
232216_at	YME1L1	83.881	58.64	58.892	87.839	38.552	0.000165	7.28484	1.79584	0.900969	2.06014	1.0673
209803_s_at	PHLDA2	24.533	22.226	11.978	21.419	13.709	0.000277	6.82582	1.61397	1.62536	2.05821	0.919963
244677_at	Per1	118.221	77.556	79.655	82.154	50.981	0.000312	6.72302	2.82239	2.53117	2.04629	1.12337
1564435_a_at	KRT72	58.085	48.881	34.829	22.633	39.895	0.00234	5.03163	1.85128	1.51777	2.03524	0.878586
213281_at	LOC100288387	110.353	51.82	53.466	46.785	13.385	8.57e-13	32.6984	3.66298	2.03162	2.02366	2.42037
237632_at	HERC1	39.479	23.697	47.802	25.356	14.613	8.39e-08	15.1404	2.08499	1.43641	2.01333	1.29925
203240_at	FCGBP	119.827	57.089	117.489	99.345	70.494	2.45e-05	9.04115	1.71331	2.01577	2.01209	0.912256
210954_s_at	TSC22D2	27.182	18.375	15.895	20.638	10.143	6.8e-12	28.8855	3.57496	2.53542	1.99145	1.27884
202887_s_at	DDIT4	1256.13	835.848	687.526	895.237	334.811	3.63e-06	10.9442	2.4272	2.8439	1.98256	1.50694
202464_s_at	PFKFB3	160.941	131.628	93.323	134.918	58.497	1.39e-07	14.5399	2.14612	0.962105	1.96366	1.31435
216248_s_at	NR4A2	263.064	60.572	43.82	72.331	16.481	3.34e-06	11.0275	2.71751	1.61049	1.95713	2.88039
237577_at	PCNP	30.237	17.556	23.176	21.048	13.957	4.02e-06	10.8382	1.87278	2.1005	1.94627	1.06337
242904_x_at	LOC100293390	399.497	134.518	224.968	149.597	94.748	0.000409	6.48561	2.34048	2.27683	1.93206	1.62747
201044_x_at	DUSP1	759.384	528.71	314.65	469.906	158.735	7.72e-06	10.1723	2.48107	2.59385	1.91187	1.75701
1569354_at	NSUN6	21.398	19.018	15.24	17.107	10.659	3.31e-10	22.5871	2.83336	1.45134	1.88901	0.952275
240013_at	unknown	98.859	67.214	74.339	73.702	44.443	0.00293	4.84894	3.24995	2.65336	1.87891	1.08936
1560263_at	GPBP1L1	58.303	59.491	19.291	41.706	40.077	0.00771	4.07593	1.23213	0.426721	1.8775	0.86148
222326_at	Pde4b	44.914	26.693	38.007	37.605	15.135	0.00121	5.56974	2.48452	1.47043	1.86739	1.35678
1564733_at	MAPRE2	56.891	33.999	45.39	39.724	22.412	1.59e-05	9.46325	3.06304	1.27063	1.86683	1.23396
238988_at	TOP1	82.732	48.832	70.21	51.636	33.29	2.63e-05	8.97342	2.27242	1.24545	1.84512	1.21323
201340_s_at	ENC1	56.509	52.228	37.935	56.479	28.193	3.32e-05	8.75438	2.61473	2.20243	1.83323	0.946372
204440_at	CD83	377.994	175.235	207.802	198.769	134.196	0.00269	4.91764	2.64894	1.24561	1.81897	1.32332
213844_at	HOXA5	21.962	15.044	15.17	14.07	9.48	1.26e-05	9.6928	2.77151	2.29591	1.8005	1.12116
238633_at	EPC1	301.888	162.665	186.412	209.714	129.711	0.000333	6.66592	2.77908	2.3084	1.79917	1.14556
239512_at	SFRS4	62.402	50.435	65.029	56.251	28.698	4.42e-06	10.7386	1.10783	2.52029	1.79908	1.06708
1564430_at	Bat2l2	30.163	14.111	18.612	16.77	11.17	3.73e-08	16.124	2.36582	0.986789	1.79183	1.29828
204794_at	DUSP2	565.091	176.356	164.731	391.738	137.301	7.75e-07	12.5793	2.33422	1.6635	1.78174	1.59621
1554037_a_at	ZBTB24	108.128	71.852	69.347	76.461	47.114	0.000622	6.1254	2.0786	0.856555	1.78094	1.11628
228846_at	MXD1	110.063	225.572	148.936	248.122	212.281	0.00244	4.99712	2.8587	2.3462	1.77206	0.812216
238908_at	CALU	46.155	23.242	36.628	34.756	20.5	1.35e-11	27.7184	2.04987	1.01797	1.76663	1.09885
214326_x_at	JUND	63.703	41.908	37.694	46.604	26.692	5.64e-08	15.6269	2.67318	1.3165	1.76164	1.16304
217502_at	IFIT2	127.036	295.043	209.18	213.536	112.538	0.000473	6.35838	2.28363	2.54548	1.75675	0.655867
203574_at	NFIL3	477.207	394.42	273.541	360.981	196.96	5.53e-05	8.27451	2.1368	0.761666	1.75323	1.17191
1556608_a_at	EHD4	23.854	18.148	18.138	23.518	11.354	1.03e-09	20.9239	2.06047	2.03297	1.72404	1.03259
239163_at	UBE2B	107.924	77.613	111.522	122.267	48.943	0.000501	6.31017	2.04958	1.71731	1.71812	1.07434
203543_s_at	KLF9	289.837	171.255	169.023	185.586	121.798	5.05e-06	10.6013	1.27227	2.23819	1.71521	1.16226
219935_at	ADAMTS5	27.194	25.325	13.023	15.695	19.748	0.000247	6.92425	2.08516	0.722763	1.69881	0.829496
1562249_at	LOC285965	30.147	19.137	28.34	19.535	12.003	3.66e-07	13.4176	2.55767	0.993214	1.69095	1.22342
236213_at	nfe2l2	48.904	41.362	31.668	36.443	21.016	1.58e-08	17.2146	2.13458	1.40663	1.69048	1.13774
220117_at	ZNF385D	25.923	29.785	12.488	22.468	20.135	0.00195	5.1806	2.82996	2.78725	1.68746	0.805233
223797_at	PRO2852	120.909	94.374	90.686	99.32	45.09	2.09e-05	9.19547	2.89027	0.833717	1.68732	1.27887
1554309_at	EIF4G3	32.195	22.4	15.363	29.618	12.609	4.84e-07	13.1061	2.19501	1.79526	1.68508	1.23422
236858_s_at	RUNX2	42.073	16.398	35.067	30.672	17.109	6.06e-09	18.4475	2.2188	0.658058	1.68224	1.19187
204439_at	IFI44L	220.725	504.055	561.85	387.76	144.766	0.00193	5.18804	2.32252	1.64662	1.68091	0.885877
243037_at	FUBP1	82.752	51.161	50.405	61.324	32.172	1.54e-05	9.49102	2.11318	0.950811	1.67101	1.26067
205767_at	EREG	52.078	25.448	13.126	43.587	9.823	1.61e-08	17.1944	4.57091	2.82319	1.66783	1.84243
235102_x_at	SNORD3A, SNORD3B-1, SNORD3B-2, SNORD3C, SNORD3D	91.177	111.178	43.477	66.371	35.422	0.000664	6.07009	2.63509	0.662625	1.66525	1.26236
237643_at	unknown	42.326	41.876	38.422	41.874	20.843	4.84e-07	13.1045	2.28543	0.713004	1.66143	0.976229
236571_at	SLC2A3	312.468	215.008	178.189	222.895	84.779	1.13e-05	9.79428	2.2209	1.06933	1.66011	1.49632
1557459_at	sik2	17.475	11.957	10.482	11.518	8.145	7.44e-06	10.2089	2.91751	1.2242	1.64127	1.05703
220784_s_at	UTS2	25.741	14.186	26.181	24.919	10.993	0.00371	4.6584	2.32044	1.17913	1.64059	1.14906
232175_at	ARF1	236.489	186.231	192.98	195.384	117.908	5.97e-05	8.20297	3.86846	3.44126	1.63909	0.948373
211410_x_at	KIR2DL5A	89.317	69.507	58.023	63.774	30.072	4.22e-07	13.2579	1.43739	2.25863	1.6387	1.36057
240452_at	GSPT1	104.919	53.379	89.446	76.085	46.977	1.88e-05	9.30024	1.45446	2.16652	1.63499	1.09297
201531_at	ZFP36	1463.95	1214.31	920.182	955.838	665.421	1.1e-05	9.82436	2.20589	1.42993	1.63414	1.07427
239272_at	MMP28	41.096	16.958	30.56	36.73	22.647	7.64e-06	10.1829	2.11234	1.36289	1.63183	1.22775
228562_at	ZBTB10	105.072	52.191	71.839	58.07	42.39	2.08e-07	14.0706	2.94793	1.09451	1.62772	1.20616
1566901_at	TGIF1	35.788	18.996	20.383	19.319	17.732	8.59e-05	7.86874	1.39639	2.03813	1.62374	0.95894
242024_at	luc7l2	68.993	44.098	35.536	50.342	29.268	6.73e-05	8.09263	2.2296	1.94444	1.61522	1.15478
1555962_at	B3GNT7	74.142	21.893	25.27	44.451	23.931	1.22e-09	20.6739	2.04604	1.08082	1.61186	1.4044
236495_at	NAMPT	75.624	70.503	36.644	52.824	13.138	0.000622	6.12608	3.1109	3.03024	1.6032	2.03736
209189_at	FOS	5082.98	4445.63	2504.63	2898.28	1409.44	1.03e-05	9.892	2.34153	1.44655	1.60308	1.49043
1560770_at	PABPC1	20.933	19.372	15.433	13.884	10.271	2.37e-11	26.7739	2.44104	1.93195	1.60114	0.985034
200730_s_at	PTP4A1	311.661	251.513	252.173	279.192	151.847	9.19e-06	9.99875	2.12843	1.05418	1.59896	0.99218
219312_s_at	ZBTB10	61.973	30.815	35.575	34.637	25.196	4.97e-09	18.7123	2.17323	1.19825	1.59651	1.19644
233728_at	ISG20L2	55.468	39.218	47.432	47.9	26.598	4.37e-07	13.2172	2.21418	1.43576	1.59447	1.01231
205067_at	IL1B	130.579	110.43	79.532	80.788	54.09	0.0444	2.73616	1.38093	2.01569	1.59237	1.17078
1566980_at	MAPK1IP1L	65.49	40.582	47.85	59.758	30.022	5.56e-05	8.26864	2.09887	0.480049	1.59177	1.07241
221345_at	FFAR2	34.148	97.62	80.119	60.513	27.736	0.000412	6.47864	2.04948	1.35319	1.58971	0.747849
204748_at	PTGS2	122.689	98.165	39.389	60.417	21.541	0.00185	5.22196	2.3741	2.03711	1.58235	2.03565
201466_s_at	JUN	216.634	97.958	72.402	73.409	34.935	2.43e-06	11.3603	2.44075	1.46751	1.58037	2.08508
226342_at	SPTBN1	48.975	27.081	33.355	30.62	19.698	1.41e-06	11.9388	1.57413	2.00813	1.57694	1.21559
230014_at	YPEL5	249.696	150.177	207.393	150.27	75.809	0.000453	6.39639	2.92486	1.07601	1.5696	1.43823
209201_x_at	CXCR4	2953.5	1546.57	1915.92	2270.51	1217.41	1.2e-05	9.7411	2.00942	1.06881	1.5681	1.17349
236470_at	dhrs1	44.291	14.674	23.919	33.274	14.094	5.24e-13	33.5875	2.65153	1.74702	1.5627	1.40902
239655_at	PRDM2	31.716	17.719	23.819	22.36	14.62	0.000183	7.18904	2.09404	0.760784	1.55958	1.06678
1555372_at	BCL2L11	66.045	46.732	62.434	57.627	30.186	5.9e-06	10.4421	1.53592	2.38981	1.55256	1.07413
215190_at	EIF3M	69.248	43.725	51.052	49.772	27.882	2.48e-07	13.8661	1.57423	2.08821	1.55228	1.21277
232045_at	PHACTR1	58.537	30.754	30.06	31.567	14.582	6.42e-08	15.4669	2.38877	1.12182	1.54778	1.58386
203887_s_at	THBD	45.86	99.756	40.448	47.879	31.173	0.00102	5.71109	2.35263	1.81944	1.54623	0.880491
228062_at	NAP1L5	57.79	37.521	38.018	48.038	23.475	1.32e-07	14.6011	2.63087	1.06242	1.54454	1.19807
240991_at	RPL32P20	59.037	34.839	37.065	41.027	19.536	1.32e-10	24.0322	2.75707	2.07381	1.54129	1.37291
233009_at	C10orf118	32.821	31.803	14.293	40.031	24.008	1.26e-11	27.8311	2.28362	0.554759	1.54037	0.824308
219519_s_at	SIGLEC1	41.306	95.766	69.085	44.985	33.127	0.0308	3.01261	2.01046	1.00573	1.5346	0.781392
219624_at	BAG4	57.438	56.511	30.644	46.503	28.705	1.86e-12	31.2514	2.44523	1.21982	1.53414	0.943894
215078_at	SOD2	24.846	19.841	16.592	17.756	10.669	0.00942	3.91973	3.36849	0.908789	1.53308	1.14617
227404_s_at	EGR1	376.339	200.37	118.653	156.131	62.367	0.00338	4.73199	2.32708	1.94993	1.53174	2.04203
243819_at	GNG2	170.488	132.726	145.388	139.211	85.236	0.00401	4.59488	2.04136	2.17631	1.53084	0.943859
230106_at	ZXDC	69.806	60.958	61.883	68.282	34.058	0.000419	6.46344	2.11505	1.50232	1.52929	0.991898
1552423_at	ETV3	70.898	45.359	32.33	49.307	28.356	1.08e-06	12.2258	2.18759	2.00146	1.52925	1.21686
226370_at	KLHL15	183.089	155.483	148.581	138.795	89.174	2.43e-06	11.3614	2.45779	1.19806	1.5131	0.995058
204470_at	CXCL1	31.605	25.393	28.787	28.112	10.71	0.000305	6.74063	2.01053	1.36934	1.50993	1.3492
204873_at	PEX1	51.67	39.433	36.305	43.109	25.477	2.42e-08	16.6801	2.03683	1.80816	1.50947	0.97012
1555963_x_at	B3GNT7	41.666	16.789	17.321	27.033	18.654	2.73e-06	11.2367	2.3887	1.50457	1.50726	1.09395
1561015_at	KLF3	70.513	44.643	48.124	61.245	30.351	9.96e-05	7.73479	2.07659	0.898541	1.50522	1.1375
236975_at	unknown	33.601	26.998	21.598	27.843	16.179	0.000789	5.92495	2.09255	0.761452	1.50495	1.00399
236528_at	UBE2J1	130.194	95.881	99.697	89.868	50.531	3.92e-06	10.8629	2.02365	1.15841	1.50466	1.26399
1559593_a_at	MED26	35.253	24.379	30.067	27.892	17.366	3.16e-10	22.6573	2.00569	0.80989	1.5017	0.976105
238970_at	zfr	45.946	39.729	45.738	32.29	22.638	0.000245	6.93294	2.28891	1.38963	1.5012	0.97609
39402_at	IL1B	136.983	123.414	69.289	93.871	53.503	0.0195	3.36195	1.70226	2.11793	1.49948	1.24595
243046_at	ube2d3, UBE2D3P	128.31	93.383	127.875	99.53	52.791	2.69e-05	8.95113	2.42005	1.1168	1.49742	1.18318
239040_at	HNRNPD	36.358	29.354	31.308	25.362	17.64	1.4e-06	11.9479	2.04651	1.47651	1.49654	0.998273
213459_at	RPL37A	113.646	61.355	70.054	84.834	54.539	4.16e-05	8.54041	2.03083	1.46877	1.49303	1.01017
211919_s_at	CXCR4	2859.53	1603.65	1887.54	2392.76	1208.05	4.18e-05	8.53642	2.30279	1.07708	1.49023	1.15617
1556806_at	DAP	50.079	36.487	33.379	38.647	24.785	3.54e-07	13.4559	2.03064	0.88464	1.48969	0.960368
242113_at	akap8l	54.468	31.375	37.246	36.567	22.096	1.19e-05	9.74483	2.07749	1.89771	1.48106	1.20208
202912_at	ADM	146.411	349.07	164.412	192.421	105.774	0.000282	6.81214	2.23069	0.801737	1.48059	0.841854
208078_s_at	SIK1	374.579	160.257	151.72	211.21	111.617	0.00204	5.14142	1.90617	2.36599	1.46864	1.44362
235957_at	GRIP1	46.667	27.295	23.866	26.523	21.023	1.23e-12	32.0245	2.40514	1.16393	1.46578	1.08833
202241_at	TRIB1	487.111	586.461	337.365	364.941	212.528	0.000443	6.4147	2.0049	1.67399	1.46549	1.11056
233127_at	ZNF331	41.672	12.463	17.848	15.335	8.909	1.36e-07	14.5708	2.2085	2.38084	1.46309	1.71391
233899_x_at	ZBTB10	46.431	21.479	28.994	24.522	19.022	5.38e-09	18.6063	2.23898	0.946217	1.46225	1.18686
228854_at	ZBTB16	120.984	92.545	77.644	91.809	53.613	4.42e-06	10.7386	1.29347	2.2882	1.4595	1.09967
222303_at	Ets2	98.26	108.067	53.06	89.078	41.724	0.000159	7.31799	2.0618	0.826067	1.45182	1.15346
213258_at	TFPI	27.779	64.524	21.502	34.178	22.764	2.15e-05	9.16908	1.60034	0.417017	1.44625	0.73273
243395_at	Cd55	643.296	559.005	438.19	408.58	318.177	0.0114	3.77353	1.56669	2.23343	1.44294	0.968903
232576_at	unknown	45.024	28.926	34.931	26.685	22.493	2.08e-07	14.0716	2.01756	0.564011	1.4399	0.945433
244025_at	ITPRIP	91.888	69.732	64.213	79.424	44.266	1.63e-05	9.43645	2.27553	0.973252	1.4383	1.00302
236889_at	vps37b	58.852	41.478	51.491	56.243	27.416	7.19e-05	8.03091	2.0549	0.918307	1.43801	1.05763
240231_at	AZIN1	71.697	23.817	43.756	40.122	21.389	5.82e-08	15.5903	2.04671	1.37223	1.4378	1.44361
207815_at	PF4V1	474.85	969.936	216.039	485.077	402.126	0.00348	4.70937	1.12997	0.304285	1.43657	0.713993
236338_at	irs2	90.983	90.137	75.61	71.913	32.291	0.000127	7.52011	2.32211	1.45443	1.43619	1.32675
	CXCL2	86.549	35.522	18.807	28.65	12.872	2.15e-05	9.16797	1.34783	1.44782	1.43536	2.14593
201235_s_at	BTG2	214.221	186.42	156.632	176.213	83.703	1.47e-05	9.53735	1.29995	2.32621	1.43461	1.23438
230133_at	RC3H2	75.391	59.876	45.378	69.565	35.156	5.36e-05	8.30247	2.22935	1.06429	1.431	1.05159
243683_at	MORF4L2	71.009	35.018	49.704	148.837	86.562	3.32e-05	8.75499	2.23312	0.970321	1.42923	1.27055
227195_at	ZNF503	107.015	130.047	56.228	81.523	47.484	2.08e-07	14.0699	2.19232	1.34196	1.42718	1.09961
241438_at	rlf	26.353	16.759	25.07	21.318	11.499	0.000116	7.60496	2.603	0.703899	1.41899	1.1105
1559203_s_at	KRAS	20.273	12.297	15.398	12.604	9.579	2.24e-05	9.12964	1.80205	0.424685	1.40686	1.03489
242467_at	csnk1a1	60.465	45.643	49.583	51.916	28.062	8.26e-07	12.5095	1.37793	2.00133	1.40668	1.0602
239692_at	ILKAP	57.738	47.953	44.905	51.824	27.59	1.95e-05	9.26502	2.00864	1.33882	1.40525	1.02636
205118_at	FPR1	45.232	95.471	51.904	63.491	35.895	0.000415	6.47306	2.11072	1.14752	1.40368	0.793593
217028_at	CXCR4	4474.85	2920.61	3776.77	3411.98	2091.54	1.78e-05	9.35198	2.00963	1.17097	1.40314	1.04633
203888_at	THBD	25.688	64.498	28.399	29.238	18.022	2.06e-06	11.5345	2.04044	1.73706	1.40013	0.858757
203821_at	HBEGF	123.384	98.278	46.705	110.256	35.727	0.000611	6.14097	1.60562	2.44109	1.39965	1.47678
233224_at	kpna3	36.621	23.667	27.497	27.549	17.972	0.000239	6.95422	2.53039	1.42612	1.3976	0.985007
242712_x_at	RANBP2, RGPD1, RGPD2, RGPD3, RGPD4, RGPD5, RGPD6, RGPD7, RGPD8	76.33	39.756	43.601	55.392	28.642	9.2e-06	9.99707	2.51477	1.28167	1.39393	1.27094
232204_at	EBF1	43.168	20.88	32.555	38.968	28.167	0.000509	6.29623	2.04817	1.16267	1.39367	0.89898
239827_at	C13orf15	30.923	15.694	14.518	22.23	10.688	0.000146	7.39377	1.51287	2.40999	1.39266	1.3443
1559018_at	PTPRE	49.71	39.172	19.307	24.71	17.087	8.72e-07	12.4499	2.10075	1.91561	1.38426	1.34741
236244_at	HNRNPU	42.104	19.467	17.739	30.525	24.372	1.53e-05	9.49795	2.22222	0.771481	1.38198	0.917002
205249_at	EGR2	88.754	42.844	19.528	34.001	20.597	0.000332	6.66694	1.18845	2.33028	1.38141	1.67371
233223_at	Nedd9	73.534	60.085	61.295	62.179	31.162	9.65e-05	7.76443	2.308	1.29972	1.38127	1.15587
242836_at	Atp1b3	50.012	20.8	17.301	22.646	12.954	0.000348	6.62684	2.15965	1.17143	1.38122	1.55558
242853_at	FLJ34208	50.446	39.918	32.827	35.816	21.793	0.000314	6.71709	2.15815	1.01707	1.37934	1.12023
206115_at	EGR3	42.525	18.084	23.278	38.99	10.98	0.000193	7.14253	1.20117	2.09264	1.37918	1.56742
235999_at	HNRNPD	34.531	19.568	27.3	14.948	10.088	2.48e-09	19.6774	1.90851	2.36362	1.37855	1.47314
239912_at	JOSD1	30.034	20.21	23.145	18.646	14.122	4.36e-08	15.9388	2.01306	0.803321	1.37562	1.04014
1552772_at	CLEC4D	146.538	296.259	137.313	155.147	106.046	7.34e-05	8.0123	2.18112	0.634475	1.37337	0.831855
231262_at	unknown	30.245	21.59	21.59	21.301	14.414	9.99e-08	14.9332	2.14194	1.08151	1.37174	1.03194
209795_at	CD69	1540.48	538.559	593.653	673.999	410.565	4.91e-07	13.0874	2.31472	1.07615	1.37136	1.53236
1569053_at	AP3M2	74.528	46.499	85.226	38.015	33.66	2.57e-07	13.826	2.22847	1.17901	1.37115	1.08443
236526_x_at	C5orf44	55.099	28.408	29.746	41.744	20.424	4.14e-09	18.9619	2.10443	1.18411	1.36852	1.29011
238706_at	PAPD4	57.306	41.19	36.484	56.989	23.253	3e-09	19.4126	2.28379	1.19784	1.36487	1.20206
238157_at	RNF103, VPS24	59.097	45.127	38.678	43.2	28.469	0.000103	7.7126	2.1737	1.29538	1.36098	1.00099
219700_at	PLXDC1	85.62	42.234	92.643	73.516	69.536	0.000355	6.60841	1.416	0.481651	1.35986	0.753511
213524_s_at	G0S2	324.971	299.047	195.502	201.696	76.979	0.0171	3.4629	2.20084	1.8132	1.3491	1.63816
1554522_at	CNNM2	72.272	48.718	36.593	51.845	33.442	5.66e-07	12.928	2.31628	0.615427	1.3436	1.06133
230170_at	OSM	129.052	95.472	58.615	89.606	35.843	0.000895	5.81984	1.9697	2.17753	1.34043	1.48607
242877_at	lsm14a	38.375	24.1	27.918	32.538	18.862	0.000369	6.57619	2.16061	1.06469	1.3366	0.981692
233303_at	ube2d3, UBE2D3P	144.8	113.894	122.722	104.63	67.751	0.000269	6.85268	2.23244	0.892996	1.33414	1.04577
1559186_at	ENSG00000208872	46.838	47.092	56.16	44.351	22.435	1.93e-10	23.4231	2.18964	1.11546	1.33386	1.02072
244026_at	ELL2	16.058	10.452	10.794	11.378	7.732	8.75e-05	7.85222	1.7455	2.24206	1.32907	1.00331
206873_at	CA6	46.892	35.999	59.881	22.911	27.458	0.0233	3.22465	2.04048	0.847026	1.31939	0.914244
1554310_a_at	EIF4G3	42.833	37.124	36.344	43.274	20.354	9.75e-09	17.8344	1.07559	2.06665	1.31832	1.03308
243213_at	STAT3	89.812	75.868	77.178	84.939	33.09	9.89e-07	12.3145	1.30571	2.08905	1.3178	1.3036
236139_at	unknown	50.908	37.627	31.534	53.164	25.292	9.78e-05	7.75165	2.33475	1.19022	1.31733	0.953423
236907_at	PABPC1, PABPC1P4	1098.26	639.876	790.711	678.676	452.358	0.000833	5.87959	1.54763	2.01723	1.31717	1.18087
211389_x_at	KIR3DS1	85.401	57.738	36.562	61.958	42.837	0.00104	5.69485	2.10951	0.610409	1.31693	0.937426
206359_at	SOCS3	152.414	237.652	80.219	91.903	52.763	2.96e-05	8.86324	2.01537	1.20757	1.31497	1.34328
244669_at	SNHG5, SNORD50A, SNORD50B	169.546	107.517	127.824	136.2	81.256	0.000239	6.95578	1.37659	2.00318	1.31455	1.02022
206698_at	XK	87.036	194.151	69.78	128.865	73.272	0.00747	4.10087	2.38418	1.12295	1.31425	0.722444
204015_s_at	DUSP4	41.903	29.859	20.372	31.436	20.652	5.29e-07	13.0047	2.25782	0.835171	1.31353	0.973009
1555938_x_at	VIM	100.193	82.894	47.135	73.597	36.697	0.00318	4.78106	2.25203	1.04033	1.31279	1.30879
36829_at	PER1	199.49	147.511	119.866	141.283	94.337	0.000242	6.94464	1.19499	2.04487	1.31184	1.03419
234654_at	C20orf4	40.649	26.496	28.776	34.271	16.975	1.99e-10	23.3771	2.55985	0.981377	1.30772	1.16755
228376_at	GGTA1	473.7	484.229	212.569	503.74	374.827	0.00879	3.97298	2.05432	0.698677	1.30633	0.794809
234050_at	TAGAP	190.024	117.447	137.996	112.006	88.484	0.000224	7.01278	2.02558	1.03326	1.30523	1.0585
230667_at	unknown	69.275	58.304	57.363	66.341	33.201	6.34e-11	25.1948	1.15171	2.02945	1.30488	1.01495
202975_s_at	RHOBTB3	32.049	23.35	21.536	29.928	15.276	9.25e-08	15.0245	2.47428	1.09106	1.30468	1.03171
1556239_a_at	herpud2	55.669	24.191	28.522	37.046	18.068	4.44e-09	18.8642	2.68588	1.22912	1.30402	1.3998
230048_at	unknown	87.396	73.768	71.773	66.941	41.593	0.000799	5.91428	2.14296	1.23939	1.30249	1.03302
236859_at	RUNX2	29.575	13.421	24.482	22.867	13.248	1.07e-06	12.2368	1.13881	2.02701	1.29854	1.09002
229238_at	C17orf97	41.49	33.54	27.211	15.669	14.536	2.1e-10	23.2933	2.20964	0.957552	1.29641	1.34309
210512_s_at	VEGFA	199.347	141.233	84.724	126.267	85.908	3.7e-06	10.9222	2.12069	1.32481	1.29546	1.12759
38037_at	HBEGF	128.362	49.982	31.145	49.518	17.832	3.73e-08	16.1261	2.71489	1.65958	1.29365	2.14653
241824_at	Fosl2	146.402	123.765	74.409	75.117	48.599	0.000451	6.39935	1.34731	2.07671	1.29321	1.36975
231863_at	ING3	158.025	79.702	94.847	116.917	69.446	2.44e-06	11.3545	2.09278	0.828322	1.2927	1.10446
242433_at	ZBTB11	39.553	23.988	25.155	32.527	15.401	9.73e-08	14.965	2.14459	1.00835	1.29045	1.25268
218856_at	TNFRSF21	67.182	43.105	33.04	46.757	33.237	7.33e-05	8.01376	2.19905	1.35235	1.29019	0.968084
1554602_at	RBM8A	139.726	84.36	79.22	99.974	46.521	5.21e-06	10.5713	1.44459	2.1809	1.29005	1.36957
239404_at	TOP1	80.961	82.255	69.534	66.002	39.837	0.00552	4.34083	2.04232	1.20899	1.29	0.97947
239494_at	FBXW7	45.213	33.285	41.125	38.775	20.87	4.19e-05	8.53426	2.08203	0.804988	1.27931	1.0648
207324_s_at	DSC1	45.442	19.562	20.055	32.593	21.897	0.000148	7.38315	2.0276	1.20706	1.27868	1.00026
1569714_at	ZFYVE20	52.236	37.335	40.545	43.466	24.169	5.05e-08	15.7582	2.01399	1.09778	1.27813	1.06319
1553626_a_at	C17orf57	71.892	77.92	35.374	78.092	39.561	0.00302	4.82377	2.01411	1.50587	1.27644	0.920098
1554229_at	C5orf41	243.71	156.993	167.746	195.921	115.093	3.22e-05	8.78379	1.73713	2.30535	1.2762	1.0349
236610_at	PDE4D	73.296	36.99	45.716	47.064	19.551	2.42e-05	9.05356	2.43641	1.80488	1.27182	1.5004
237107_at	LOC100289695, PRKRA	28.164	19.021	20.498	21.15	13.552	3.02e-05	8.84275	1.65831	2.00325	1.27092	1.0075
210747_at	HLA-DQB1	21.556	16.354	11.77	10.198	17.777	2.68e-09	19.5682	2.02551	0.793038	1.27073	0.728202
244700_at	SEC61B	41.572	26.46	40.021	30.217	20.484	0.00295	4.84358	2.00208	0.742402	1.26308	0.975833
243771_at	PPP1R16B	32.186	19.46	31.037	32.756	14.068	2.76e-10	22.8709	2.11746	1.26614	1.26295	1.10768
244546_at	CYCS	152.772	82.464	85.024	90.323	61.458	0.000201	7.10621	2.62499	1.14584	1.26077	1.21465
237009_at	CD69	124.587	53.179	61.4	64.37	44.052	0.000243	6.94035	2.11088	1.0972	1.25551	1.34079
244443_at	CHD2	54.969	27.377	33.093	49.425	34.143	0.0043	4.54023	2.00492	0.874282	1.25501	0.904578
202768_at	FOSB	193.041	128.232	72.005	83.569	44.72	0.00325	4.76561	2.4925	1.1882	1.25102	1.67853
1560058_at	LOC399900	61.562	70.365	37.377	48.391	25.75	0.00011	7.64927	2.03214	0.865218	1.24855	1.16732
211532_x_at	KIR2DS2	91.571	63.791	43.92	83.099	54.473	0.0316	2.994	2.18175	1.16924	1.24832	0.909358
1553176_at	SH2D1B	106.801	70.062	52.6	91.882	82.192	0.0177	3.4354	2.0064	0.763559	1.24713	0.805705
1559127_x_at	RRP12	41.48	26.419	19.271	20.63	17.878	5.25e-12	29.3282	0.835633	2.07807	1.2453	1.12456
202340_x_at	NR4A1	189.504	132.403	85.538	117.352	67.996	1.45e-06	11.9049	2.06284	1.23077	1.24319	1.32225
1554997_a_at	PTGS2	53.708	30.253	17.387	26.469	10.946	0.0034	4.72806	2.94944	1.87857	1.2431	1.77081
241860_at	STK17B	73.155	66.064	50.593	55.008	35.797	0.0209	3.30757	2.01973	0.860091	1.24132	0.988189
204286_s_at	PMAIP1	330.426	176.942	197.67	223.54	108.949	1.78e-07	14.2559	2.22266	1.43024	1.23565	1.37491
235086_at	THBS1	34.03	54.46	14.191	49.217	24.935	0.000447	6.40788	2.32274	0.774033	1.23036	0.819469
228412_at	LOC643072	18.411	40.046	17.955	19.037	13.081	3.7e-07	13.4064	2.37509	1.11279	1.22606	0.854626
239451_at	Hsp90b1	47.25	27.504	27.049	27.663	19.156	1.09e-07	14.8395	2.67802	1.06483	1.22486	1.20296
241294_at	Ap1g1	31.752	27.051	26.136	20.941	14.781	4.59e-05	8.44954	2.29712	1.32554	1.224	1.05936
201616_s_at	CALD1	31.765	72.54	17.622	48.93	26.184	2.24e-05	9.12955	0.96898	0.4355	1.2197	0.731487
243857_at	MORF4L2	188.362	112.953	146.306	72.7	32.961	0.000223	7.01742	2.21003	0.533497	1.21485	1.06791
223771_at	TMEM87A	22.156	13.774	20.275	18.428	10.454	1.98e-08	16.9326	2.06199	0.85133	1.20949	1.035
213537_at	HLA-DPA1	448.023	486.772	167.863	373.992	266.984	7.89e-05	7.94588	2.34685	1.17798	1.20716	0.908721
208198_x_at	KIR2DS1	94.323	76.681	45.01	96.956	60.332	0.000624	6.12312	2.29137	0.982574	1.20027	0.903262
239096_at	MAPK1IP1L	233.019	140.238	180.976	200.33	111.206	2.66e-06	11.2663	1.34933	2.29109	1.19812	1.03109
232138_at	MBNL2	78.716	45.789	71.095	84.021	37.12	1.94e-05	9.26776	2.21497	0.809063	1.19531	1.0363
224357_s_at	MS4A4A	39.939	96.802	39.56	43.019	26.706	3.57e-11	26.1164	0.852931	0.485051	1.19173	0.819125
227697_at	SOCS3	567.731	829.314	335.977	328.694	189.533	0.00123	5.55999	2.36939	1.02438	1.18968	1.36652
1566403_at	SNORA68	36.551	23.671	27.606	31.983	17.986	0.000297	6.76419	2.07513	1.0167	1.18613	0.977313
1564248_at	NSUN3	78.237	42.023	60.273	74.31	34.307	3.15e-07	13.5891	2.24672	1.26912	1.18204	1.10722
232392_at	SFRS3	95.384	48.036	59.463	59.147	41.848	1.93e-05	9.27428	2.03108	1.0743	1.18023	1.10714
235739_at	NR4A2	393.895	185.045	203.027	172.667	90.207	0.000412	6.47919	2.06017	1.61528	1.18006	1.68352
208762_at	SUMO1	48.384	40.15	45.878	44.088	18.885	9.2e-09	17.9064	1.60733	2.10166	1.1796	1.25225
225056_at	SIPA1L2	46.765	102.078	53.158	51.829	34.308	3.46e-06	10.9924	0.869116	2.1307	1.17933	0.819467
209589_s_at	EPHB2	25.638	51.977	27.31	22.176	22.177	4.55e-11	25.7188	2.21243	1.68704	1.17658	0.686905
235680_at	Stat3	39.208	38.788	49.562	33.708	19.446	4e-05	8.5776	2.15783	0.920415	1.17266	0.95372
1555878_at	RPS24	48.859	27.271	27.752	31.955	22.335	0.000148	7.38383	1.06803	2.09564	1.16962	1.07383
214349_at	RNU2-1, RNU2-2	116.133	123.238	57.884	74.465	42.635	0.00025	6.91504	1.54364	2.0073	1.1692	1.30833
1557539_at	FBRSL1	33.231	24.123	34.505	29.796	16.121	1.29e-06	12.0353	1.25154	0.490593	1.16755	0.998898
1556874_a_at	MEX3C	85.559	52.336	41.08	55.042	35.196	0.00699	4.15371	1.48883	2.03229	1.16674	1.18638
224496_s_at	TMEM107	75.814	91.963	56.478	75.31	33.514	7.98e-08	15.2034	1.16316	2.0002	1.16597	1.10083
204285_s_at	PMAIP1	629.177	352.569	325.789	413.553	214.701	2.61e-06	11.2864	2.13662	1.07043	1.16332	1.34758
219304_s_at	PDGFD	120.041	72.146	48.497	79.912	86.716	1.55e-05	9.48509	2.00883	1.40009	1.16259	0.846401
229967_at	CMTM2	87.405	162.299	142.525	188.299	77.151	0.0195	3.35993	1.12037	2.10512	1.15524	0.673314
206157_at	PTX3	54.74	53.761	25.158	48.296	23.878	9.55e-06	9.95965	1.51775	2.35021	1.14877	1.11553
201473_at	JUNB	1442.43	1133.28	963.652	823.157	554.759	6.93e-05	8.06599	1.24305	2.25258	1.14783	1.26915
216979_at	NR4A3	27.79	13.302	12.596	12.396	8.559	9.5e-05	7.77897	2.32468	1.7473	1.14509	1.42306
220145_at	MAP9	54.026	26.974	38.778	45.432	30.537	3.22e-07	13.5671	2.11474	0.827821	1.14489	0.919258
226702_at	CMPK2	290.946	593.657	505.391	407.364	249.852	0.0004	6.50561	2.51083	1.10553	1.13818	0.701577
225829_at	PDZD8	57.786	42.621	45.255	53.129	24.701	2.6e-08	16.5908	2.25938	0.65122	1.13591	1.1468
205660_at	OASL	112.994	231.59	194.045	194.137	121.394	0.000259	6.88493	0.719141	1.03334	1.13289	0.45349
221491_x_at	HLA-DRB1, HLA-DRB3, HLA-DRB4, HLA-DRB5, LOC100133661, LOC100294036	452.833	173.476	648.719	117.228	236.595	0.0131	3.67068	2.00793	1.19467	1.13249	0.925104
216834_at	RGS1	530.299	98.064	156.717	206.174	86.565	1.43e-06	11.9195	0.967764	1.35462	1.12218	2.06
201041_s_at	DUSP1	8562.56	8141.5	5922.86	6950.85	3527.53	0.00012	7.57196	2.51285	1.08624	1.1187	1.17734
215330_at	FLJ43663	34.97	22.429	35.618	25.142	15.589	0.000421	6.45883	2.11526	0.955908	1.11866	1.098
1559975_at	BTG1	238.512	106.779	143.783	134.215	86.719	0.00109	5.6601	2.01824	1.82478	1.11708	1.30962
206674_at	FLT3	84.25	84.657	31.259	56.953	43.607	6.27e-07	12.814	2.01361	0.538545	1.11543	0.925474
231332_at	C12orf72	34.653	30.117	73.835	40.867	28.397	4.27e-07	13.2431	2.1828	1.13672	1.10829	0.73364
231367_s_at	LOC647131	37.13	30.623	17.006	19.359	18.715	1.77e-05	9.35881	1.40893	2.1334	1.10707	0.932607
201465_s_at	JUN	421.344	214.608	220.072	220.557	111.359	0.000134	7.47356	2.90505	1.96084	1.10299	1.55257
236796_at	Bach2	201.026	98.392	185.115	162.695	103.516	0.000501	6.309	2.55715	0.94233	1.09567	0.928088
222309_at	C6orf62	73.704	56.588	52.612	68.29	30.841	9.23e-05	7.80446	2.38568	1.14247	1.09161	1.16452
214455_at	HIST1H2BC	89.341	179.618	89.854	137.103	69.811	0.0196	3.35655	2.31846	1.67252	1.08907	0.801995
205960_at	PDK4	21.937	44.184	33.035	28.002	20.185	3.63e-05	8.67129	1.08385	0.492036	1.08624	0.550287
212099_at	RHOB	425.215	488.617	294.258	314.74	203.141	0.000433	6.43412	1.42222	2.1704	1.08095	1.02864
229638_at	IRX3	17.534	40.705	15.082	16.275	15.435	8.72e-07	12.4495	2.21692	1.3394	1.0799	0.686042
1568665_at	RNF103	139.95	83.522	103.123	104.57	62.86	0.00748	4.10027	1.29858	2.01796	1.07522	1.08997
1569854_at	QKI	51.222	47.922	36.442	32.009	18.917	0.000125	7.5372	2.16819	0.75285	1.07497	1.30049
243361_at	SFRS12	31.094	26.134	23.879	25.793	15.279	1.14e-05	9.78566	2.01732	0.891351	1.07243	0.983441
220384_at	TXNDC3	77.841	81.175	38.301	58.616	62.417	2.87e-06	11.1861	1.92135	0.480533	1.072	0.787046
219984_s_at	HRASLS	21.634	47.919	17.503	25.859	22.419	0.00136	5.47391	0.581699	0.903192	1.0674	0.471566
226152_at	TTC7B	70.139	144.087	49.004	91.624	55.747	0.000748	5.9705	1.02223	0.44874	1.06341	0.791274
212651_at	RHOBTB1	70.749	154.311	44.888	97.164	58.853	0.00211	5.11598	2.02172	0.937049	1.05875	0.723675
218647_s_at	YRDC	245.111	162.314	164.875	171.536	110.989	3e-08	16.4041	2.08108	1.19995	1.05536	1.08345
215305_at	PDGFRA	15.032	26.995	13.543	30.968	16.043	7.42e-11	24.9324	0.699091	0.702096	1.04719	0.459609
218279_s_at	HIST2H2AA3	17.32	40.437	20.614	22.816	16.513	8.63e-13	32.6744	0.739124	0.619437	1.0443	0.496812
214059_at	IFI44	23.609	55.543	42.955	36.505	20.787	0.00027	6.8484	2.17522	0.881995	1.04403	0.679736
209840_s_at	LRRN3	580.427	264.543	824.126	446.835	524.982	0.0179	3.42585	0.475428	1.08043	1.03421	0.636986
219607_s_at	MS4A4A	190.272	451.913	211.733	38.43	29.601	0.000953	5.76731	2.17508	0.975208	1.03401	0.71049
220306_at	FAM46C	228.783	145.947	213.008	222.346	88.301	0.000317	6.7072	1.53856	2.05109	1.03252	1.26737
244579_at	TRPS1	44.123	101.101	43.354	52.959	39.854	2.45e-05	9.043	0.812963	0.477189	1.02791	0.63963
240165_at	unknown	208.078	207.762	145.206	150.012	98.435	0.0163	3.49832	2.01207	0.686086	1.02674	1.03365
239678_at	SYNRG	41.7	30.659	32.674	37.865	20.802	6.07e-05	8.18727	0.97907	2.48915	1.02569	0.947134
216493_s_at	IGF2BP3	65.499	74.012	19.93	94.094	46.766	4.85e-07	13.1017	2.04262	0.454963	1.02154	0.846848
243882_at	unknown	130.906	105.343	53.33	60.741	56.886	0.0155	3.53848	1.31095	2.56857	1.02028	1.11916
210423_s_at	SLC11A1	293.488	621.451	371.598	370.661	325.091	0.000371	6.57089	0.604618	0.964284	1.01769	0.437081
243296_at	NAMPT	895.881	792.134	397.504	568.912	167.378	0.00104	5.69591	1.66016	1.72131	1.0139	2.01007
236229_at	unknown	36.428	39.182	75.283	48.024	37.633	1.09e-05	9.82907	0.866725	0.848501	1.01031	0.475201
242832_at	PER1	45.879	34.272	27.485	32.901	21.982	0.0004	6.50511	1.39992	2.11511	1.00697	1.02061
212225_at	EIF1	898.446	597.799	592.862	624.071	426.312	0.00732	4.11689	1.06758	2.0075	1.0053	1.03334
228097_at	MYLIP	253.018	145.425	174.031	113.715	85.016	1.84e-05	9.3195	2.14489	2.09851	1.00478	1.10357
204747_at	IFIT3	191.506	500.738	421.779	351.075	181.236	7.36e-05	8.00939	0.924249	0.671321	0.99948	0.498914
202684_s_at	RNMT	33.458	27.654	25.026	24.528	16.592	3.02e-07	13.6395	1.25938	2.02675	0.998354	0.956152
220005_at	P2RY13	204.294	466.564	244.711	278.833	245.572	0.00913	3.9436	0.718781	0.636665	0.994472	0.40577
227725_at	ST6GALNAC1	20.202	23.498	40.408	23.555	22.239	0.0101	3.86771	1.21301	0.744954	0.993361	0.442054
219630_at	PDZK1IP1	171.108	353.492	146.781	107.74	127.132	0.0164	3.49514	0.926745	2.06169	0.992056	0.815917
1555659_a_at	TREML1	359.888	822.498	256.601	597.929	351.333	0.00412	4.57279	0.989357	0.907753	0.989317	0.492427
1561965_at	SNRPB2	35.502	17.936	29.618	27.676	16.092	5.69e-06	10.4795	2.15678	1.17096	0.987284	1.07479
234644_x_at	TNFRSF10C	51.916	106.971	105.543	89.504	53.607	6.81e-05	8.08137	0.760798	0.760396	0.985915	0.475984
240383_at	UBE2D3	294.25	274.428	278.478	238.16	145.027	0.000976	5.74803	2.00179	1.3086	0.980512	0.971247
203021_at	SLPI	17.729	37.497	26.634	27.113	17.585	0.000214	7.05347	0.873239	0.886491	0.978156	0.487892
244422_at	unknown	28.052	43.16	57.538	28.964	35.553	9.33e-05	7.79487	0.637931	0.931049	0.971868	0.385962
214464_at	CDC42BPA	27.88	64.693	32.874	45.739	32.035	8.3e-06	10.0991	0.551103	1.01711	0.968077	0.427077
203032_s_at	FH	42.483	36.235	20.606	50.628	34.799	0.000156	7.33456	2.42378	0.990529	0.962228	0.74117
1555847_a_at	LOC284454	263.513	183.734	129.394	192.15	136.311	0.00551	4.34274	1.94383	0.418315	0.958591	0.92668
211163_s_at	TNFRSF10C	32.797	84.369	67.431	81.754	35.504	0.00113	5.62747	0.648817	0.7084	0.958341	0.453111
1568834_s_at	CCDC90B	30.201	34.783	61.292	39.409	30.653	1.39e-05	9.59709	0.84163	0.828045	0.957636	0.479265
238293_at	unknown	16.125	33.135	14.808	23.188	17.054	0.000169	7.26418	0.704772	0.874921	0.955658	0.465842
234967_at	IL6ST	19.581	10.158	12.527	13.94	9.143	2.89e-05	8.8844	0.982367	2.13721	0.952562	1.05141
202643_s_at	TNFAIP3	869.887	509.008	517.277	743.155	313.78	2.24e-05	9.12821	2.05778	1.77536	0.950404	1.31584
241981_at	FAM20A	8.379	18.825	10.634	9.904	9.277	2.83e-05	8.90458	0.537127	0.770398	0.949813	0.438504
208241_at	NRG1	11.3	24.742	12.604	15.072	11.534	6.32e-09	18.3938	1.00542	1.19902	0.946903	0.478985
242827_x_at	unknown	119.922	156.583	250.524	158.034	156.331	0.00808	4.03961	0.844738	0.859322	0.945743	0.368431
232354_at	vps37b	39.901	26.121	34.131	33.961	18.801	4.6e-06	10.6979	1.09041	2.07395	0.938111	1.04002
216956_s_at	ITGA2B	75.905	187.811	82.817	99.031	78.312	0.000788	5.9265	0.728574	0.671957	0.933828	0.476636
1569095_at	LOC731424	20.382	45.185	27.3	22.01	13.983	2.16e-12	30.9566	2.32149	0.860136	0.928213	0.880287
209960_at	HGF	17.362	41.421	19.836	18.953	20.219	1.46e-07	14.4835	0.767772	0.713832	0.926541	0.418443
226322_at	TMTC1	27.356	60.987	29.115	39.147	28.768	0.034	2.93765	0.794202	0.601901	0.922721	0.46632
224875_at	C5orf24	28.445	19.826	25.315	25.244	13.068	1.74e-06	11.7124	1.36238	2.16922	0.920997	1.07128
219684_at	RTP4	109.975	241.395	197.433	185.316	135.733	0.000497	6.31578	0.695757	0.477192	0.919941	0.391627
242094_at	unknown	49.956	112.87	32.533	56.746	57.29	3.5e-05	8.70463	0.737564	0.783145	0.919406	0.427467
233946_at	SMU1	17.869	21.463	37.393	24.644	28.008	3.23e-12	30.2209	0.425257	0.547401	0.916873	0.258193
225207_at	PDK4	246.33	543.351	197.546	222.923	300.372	0.0245	3.18755	0.647355	0.624793	0.916504	0.398204
207808_s_at	PROS1	85.566	179.591	41.076	136.201	91.762	0.000126	7.52879	0.619676	0.730657	0.912484	0.458417
203991_s_at	KDM6A	53.458	85.925	112.351	63.059	66.943	0.00192	5.19013	0.829816	0.948216	0.911215	0.39031
211663_x_at	PTGDS	129.216	81.3	59.258	97.899	62.264	1.09e-06	12.2096	1.1758	2.19328	0.909746	0.999135
1562250_at	SEMA4D	16.764	16.413	41.727	17.194	15.877	1.29e-07	14.6308	0.735212	0.783537	0.908022	0.498832
1555728_a_at	MS4A4A	124.68	272.021	145.782	233.284	162.611	0.00136	5.47759	0.696635	0.479627	0.907484	0.594869
240652_at	unknown	61.585	126.976	50.874	89.411	71.036	0.005	4.41989	1.0998	0.539998	0.906554	0.424631
224454_at	ETNK1	27.622	17.882	17.258	25.316	10.999	4.61e-07	13.1586	2.20578	0.801954	0.904975	1.21939
205119_s_at	FPR1	2036.31	4170.7	2367.54	2837.93	1830.6	0.000355	6.61007	0.483697	0.754156	0.902715	0.65249
228377_at	KLHL14	46.843	51.894	118.057	84.273	49.985	0.000879	5.83507	0.80823	1.0421	0.901429	0.459896
218559_s_at	MAFB	1223.1	2452.22	1069.33	1535.01	1106.39	5.77e-05	8.2354	0.498037	0.602023	0.899143	0.621121
209238_at	STX3	149.563	300.42	200.239	210.173	153.507	0.00157	5.35466	0.830532	0.777733	0.897566	0.477847
239035_at	MTHFR	212.515	265.97	104.258	155.641	113.379	1.61e-13	35.9894	0.725937	1.03836	0.896632	0.48511
235549_at	RNF144B	21.087	44.881	22.229	33.717	20.922	2.48e-07	13.866	0.807009	0.809126	0.895821	0.487219
232007_at	AGPAT5	34.264	55.015	83.641	47.957	50.6	1.71e-10	23.61	0.79652	0.378531	0.8936	0.289556
201693_s_at	EGR1	168.226	112.1	59.742	76.926	31.863	0.00202	5.14999	2.63756	0.807373	0.890636	1.82918
208891_at	DUSP6	1535.8	3087.77	2103.03	2318.95	2072.11	0.0154	3.54419	0.803446	0.910845	0.889492	0.338861
214973_x_at	IGHD, LOC100290059, LOC100292999	92.027	125.376	199.627	84.757	98.587	0.00906	3.9498	0.697008	0.889992	0.887486	0.459428
1563509_at	FYB	49.458	75.065	116.237	56.816	55.172	6.42e-05	8.13633	0.982119	0.459603	0.882291	0.436206
226559_at	IER5L	45.768	94.974	46.532	54.287	44.729	1.52e-12	31.6326	0.647629	0.755293	0.875042	0.492075
228802_at	RBPMS2	45.191	91.969	33.897	93.166	45.105	0.00541	4.35591	0.824932	0.592971	0.87317	0.485691
1556667_at	LOC348751	12.534	20.23	20.373	25.798	11.531	1.02e-06	12.2815	0.905937	0.488218	0.873038	0.558796
241595_at	RERE	36.033	55.344	86.112	55.943	38.704	2.78e-05	8.92154	0.707581	0.945319	0.872545	0.457045
1556336_at	LOC100131735, LOC100291994, RBMX, RBMXL1	36.024	20.431	24.316	28.263	17.268	4.1e-08	16.0096	1.05541	0.451386	0.870739	1.01232
210387_at	HIST1H2BG	106.913	222.015	96.066	160.928	121.614	0.0105	3.84058	0.633119	0.682488	0.868573	0.430432
242625_at	RSAD2	79.357	224.578	221.188	133.912	63.901	2.58e-05	8.99404	1.14896	0.481735	0.866696	0.776733
44673_at	SIGLEC1	64.182	141.999	108.278	75.515	44.087	0.000788	5.92643	2.02731	1.06521	0.864974	0.865007
202619_s_at	PLOD2	18.915	43.041	18.409	27.205	18.972	0.000475	6.35554	0.758878	0.698821	0.864349	0.481732
227609_at	EPSTI1	324.897	719.382	466.474	518.039	328.898	0.00101	5.71984	0.70703	0.855111	0.863553	0.479511
215813_s_at	PTGS1	378.106	758.632	288.707	471.548	304.642	0.00583	4.29777	0.656004	0.492507	0.860315	0.769587
226804_at	FAM20A	12.333	26.612	11.351	14.462	11.762	1.53e-08	17.2596	0.98929	1.26409	0.85974	0.495987
239946_at	KIAA0922	48.178	65.008	110.38	57.723	49.676	0.00662	4.19659	0.601829	0.776656	0.859713	0.47724
230703_at	MAPK1IP1L	98.045	53.507	60.467	81.028	47.042	2.46e-05	9.0369	2.1721	0.942074	0.859427	1.01195
235852_at	STON2	39.561	56.018	19.055	53.797	29.81	0.00412	4.57293	0.493271	1.08202	0.858625	0.81215
234159_at	ARID1A	19.53	26.911	39.086	27.473	20.706	2.4e-05	9.06375	0.754874	0.820033	0.858611	0.464114
210493_s_at	MFAP3L	21.389	44.533	17.218	27.364	22.775	2.54e-05	9.00781	0.736185	0.909584	0.857623	0.4616
1569583_at	EREG	37.367	24.46	19.586	22.568	12.099	5.11e-10	21.9388	1.39614	2.2925	0.854797	1.4014
208121_s_at	PTPRO	36.061	74.205	64.021	34.272	47.451	0.000593	6.16532	0.585143	0.594648	0.854312	0.360714
238378_at	unknown	21.784	23.753	45.178	20.436	22.655	2.22e-05	9.13828	0.654643	0.855382	0.851124	0.471197
242961_x_at	DDX58	113.18	242.759	237.51	113.721	124.903	0.0133	3.65491	0.574763	0.687821	0.84926	0.440096
204858_s_at	TYMP	571.397	1234.57	608.361	763.732	560.936	2.72e-06	11.2418	0.628009	0.727486	0.84788	0.491517
232903_at	unknown	15.91	36.721	20.679	21.976	18.39	8.01e-08	15.1977	0.817097	0.83356	0.845577	0.423775
242397_at	Olr1	24.44	12.466	10.967	12.168	8.227	0.00414	4.56988	0.96383	2.03525	0.843405	1.36144
202620_s_at	PLOD2	12.127	31.042	11.901	15.858	14.158	1.42e-05	9.57447	0.651837	0.707909	0.843114	0.417594
239412_at	IRF5	173.758	402.474	133.612	131.862	178.311	0.00167	5.30377	0.648484	0.747913	0.843074	0.47795
228912_at	VIL1	52.894	111.857	43.787	60.558	48.623	0.00113	5.63052	0.499272	0.717775	0.840938	0.565235
226517_at	BCAT1	66.799	146.532	62.305	143.008	79.594	4.99e-06	10.6158	0.557252	0.779581	0.840775	0.408407
204467_s_at	SNCA	94.43	202.657	90.851	185.428	124.114	0.0433	2.7556	0.817864	0.579859	0.83831	0.363471
210772_at	FPR2	69.348	172.297	101.972	129.5	94.09	0.00522	4.38511	0.594314	0.846207	0.837248	0.336977
206765_at	KCNJ2	41.652	190.388	117.592	69.469	76.741	0.000175	7.22859	0.488644	0.252051	0.836962	0.188623
202953_at	C1QB	28.761	66.231	30.978	42.861	33.253	0.00127	5.53124	0.560809	0.660087	0.836764	0.422465
208488_s_at	CR1	51.654	121.225	60.848	62.355	46.939	1.26e-07	14.6562	1.08649	0.374674	0.83476	0.595914
205483_s_at	ISG15	567.456	1155.81	1026.05	856.556	550.5	0.00023	6.99008	0.763169	0.702634	0.834302	0.493076
242945_at	FAM20A	13.399	26.985	14.709	17.126	14.246	1.06e-05	9.85933	0.714742	0.776198	0.832109	0.462691
226817_at	DSC2	81.255	167.546	69.175	98.277	84.099	0.0252	3.16647	0.621676	0.915121	0.831739	0.471851
214511_x_at	FCGR1B	354.396	932.37	376.516	547.378	424.591	0.000388	6.53154	0.649262	0.657865	0.831254	0.406215
225353_s_at	C1QC	12.783	25.787	11.394	13.709	12.571	1.7e-06	11.7348	0.840475	0.767956	0.829513	0.491377
203936_s_at	MMP9	36.132	61.904	72.833	22.287	12.864	0.0291	3.05727	0.476429	0.980489	0.829074	0.588296
201108_s_at	THBS1	222.875	466.378	169.709	335.416	223.764	0.00605	4.26838	0.803494	0.642774	0.828631	0.481494
242197_x_at	CD36	61.512	133.61	57.949	52.865	62.247	0.000827	5.88577	0.545739	0.616726	0.82643	0.4798
202411_at	IFI27	17.596	68.069	60.552	28.841	16.687	0.000358	6.60294	0.787485	0.816022	0.826189	0.49858
215777_at	IGLV4-60	29.344	38.146	68.26	42.097	36.222	0.00151	5.38752	0.870224	0.731169	0.822577	0.390733
212169_at	FKBP9	36.251	77.744	36.554	46.78	45.411	6.37e-11	25.1852	0.606477	0.635978	0.822372	0.38937
206493_at	ITGA2B	361.075	1043.61	301.035	609.248	461.77	0.000382	6.54403	0.780538	0.750036	0.82144	0.372926
203435_s_at	MME	23.994	48.98	52.218	234.778	218.279	0.0232	3.22787	0.778507	0.852776	0.816543	0.499951
201963_at	ACSL1	441.409	901.498	533.658	569.416	432.347	0.00167	5.30422	1.01599	0.858858	0.815232	0.492049
1562194_at	Zeb2	57.263	143.894	64.061	64.061	67.419	0.00191	5.19367	0.950826	0.691716	0.811773	0.411972
215966_x_at	GK3P	24.318	59.462	29.663	37.307	22.953	1.13e-09	20.792	0.98387	0.533523	0.809623	0.499766
1554594_at	SH3D20	13.832	27.688	18.1	13.562	13.434	3.71e-09	19.1183	0.932637	0.946399	0.809381	0.492871
1556589_at	SAPS3	38.278	97.882	36.07	41.94	35.525	8.22e-11	24.7725	0.489451	0.920849	0.809322	0.514937
219983_at	HRASLS	45.715	118.997	32.179	64.87	50.767	0.000391	6.52391	0.635938	0.951285	0.80894	0.436355
204055_s_at	CTAGE5	11.778	20.46	27.153	15.031	12.189	1.34e-07	14.5897	0.644181	0.688304	0.803911	0.472256
210958_s_at	MAST4	41.907	57.688	83.947	55.089	42.754	6.72e-10	21.5391	0.634144	0.753918	0.80332	0.479255
1564204_at	FAM91A2	13.713	13.03	24.888	28.278	20.39	6.82e-13	33.1195	0.766697	0.469095	0.800171	0.277371
205568_at	AQP9	242.651	687.518	352.169	458.369	231.07	7.17e-05	8.03443	0.888763	0.71219	0.799475	0.498144
236128_at	ZNF91	28.503	30.639	59.098	21.746	30.931	0.000392	6.52247	0.659843	0.811356	0.793022	0.451237
215047_at	TRIM58	297.686	597.065	241.093	447.035	290.573	0.0253	3.1625	0.691544	0.852893	0.791208	0.492628
208352_x_at	ANK1	36.633	85.067	53.281	52.613	48.603	3.62e-07	13.4303	0.990692	0.831027	0.790395	0.354906
229778_at	C12orf39	117.012	258.599	62.425	142.151	124.958	0.00516	4.39535	0.599661	0.776731	0.790166	0.45955
203184_at	FBN2	88.07	178.971	76.2	109.96	102.806	0.00533	4.36812	1.14299	0.607146	0.78606	0.418279
237867_s_at	PID1	62.201	65.647	28.077	54.161	62.967	2.19e-06	11.4662	0.567156	0.674993	0.78456	0.479334
229114_at	GAB1	14.893	32.121	17.439	14.704	16.007	1.8e-07	14.238	0.505214	0.834273	0.779556	0.453274
209930_s_at	NFE2	255.907	619.309	285.797	383.201	302.785	0.000599	6.15698	0.727793	0.996607	0.775696	0.411432
220704_at	IKZF1	32.549	37.067	65.978	42.266	35.479	0.00437	4.52653	0.45381	0.827803	0.773188	0.447942
230942_at	CMTM5	337.737	685.823	298.776	503.122	324.352	0.0327	2.96718	0.728595	0.666529	0.771732	0.494923
240513_at	EIF3M	35.935	17.084	38.825	37.164	22.89	7.43e-07	12.6266	0.455774	1.41986	0.769838	0.904475
1554503_a_at	OSCAR	156.724	314.925	167.508	245.758	183.914	9.27e-05	7.80001	0.52364	0.648696	0.768754	0.412191
204750_s_at	DSC2	16.209	34.735	20.089	21.112	16.744	0.00244	4.99504	0.84406	0.821239	0.765946	0.475914
1557751_at	ZNF644	21.706	14.323	17.611	17.213	9.795	4.71e-07	13.1357	1.07493	2.0734	0.762931	1.08519
217202_s_at	GLUL	168.617	338.858	197.445	236.594	176.43	6.06e-05	8.18959	0.652673	0.844001	0.762481	0.467399
117_at	HSPA6	181.946	398.884	244.164	259.67	200.07	5.54e-05	8.27238	1.21522	0.525421	0.761788	0.443717
210119_at	KCNJ15	21.578	77.141	54.71	42.972	27.595	0.000688	6.03989	0.675982	0.584743	0.759253	0.373143
1562442_a_at	SSBP1	101.476	65.806	75.895	85.552	48.501	0.000268	6.8554	2.3163	0.768954	0.758885	1.0262
232963_at	Rfwd2	11.387	14.729	26.055	16.619	12.522	2.59e-05	8.98752	0.764939	0.641771	0.758852	0.44314
224397_s_at	TMTC1	13.48	33.131	16.15	20.396	13.413	1.24e-07	14.6806	0.849224	0.811527	0.758077	0.487053
1561155_at	CATSPER2P1	18.653	21.933	40.912	16.97	18.637	1.73e-07	14.2897	0.629182	0.458599	0.757635	0.481857
229560_at	TLR8	804.813	1693.68	952.986	1101.4	1038.3	0.000228	6.99695	0.515583	0.539864	0.757617	0.37068
241133_at	TRBV27	611.063	1305.72	465.426	1071.34	716.113	0.0305	3.02049	0.826518	0.573212	0.756446	0.412735
235456_at	unknown	54.985	112.712	55.973	97.138	60.42	0.000499	6.31337	0.503574	0.793585	0.753035	0.444164
201615_x_at	CALD1	75.291	144.662	36.18	80.713	59.258	6.04e-08	15.5441	1.04282	0.492041	0.75302	0.801848
232232_s_at	SLC22A16	18.798	47.567	26.808	26.272	18.516	2.42e-06	11.3651	0.646274	0.75086	0.752281	0.490764
202252_at	RAB13	143.778	290.393	123.662	178.475	142.08	3.81e-06	10.8932	0.903072	0.691592	0.751934	0.489333
231274_s_at	Slc25a37	67.568	179.159	118.043	105.589	95.205	0.0132	3.66056	0.331317	0.540037	0.751265	0.318216
232500_at	C20orf74	41.754	69.241	83.644	53.066	42.067	0.000744	5.97544	0.675375	0.727833	0.75097	0.481201
207414_s_at	PCSK6	83.054	187.52	69.364	109.093	80.812	0.00326	4.76351	0.712581	0.486184	0.750217	0.492851
204256_at	ELOVL6	15.979	32.037	26.75	23.418	17.746	4.9e-05	8.3871	1.20396	0.692583	0.749196	0.436302
242405_at	MAML2	68.775	89.309	138.785	73.948	74.963	0.0442	2.73961	0.596797	0.736859	0.747197	0.449159
214472_at	HIST1H2AD, HIST1H3D	23.814	48.361	34.977	35.555	24.056	0.000319	6.70214	0.539879	0.616425	0.746474	0.479901
203153_at	IFIT1	154.176	501.063	409.084	289.682	167.954	0.000159	7.31509	0.679892	0.751964	0.745523	0.449553
210773_s_at	FPR2	72.164	154.04	101.508	121.992	82.104	0.00928	3.93157	0.845768	0.647552	0.745185	0.429747
225285_at	BCAT1	74.721	157.898	71.045	124.859	94.199	1.72e-05	9.38919	0.618244	0.609115	0.741055	0.388779
242983_at	EIF4ENIF1	19.531	27.777	42.389	21.112	20.09	1.16e-07	14.7634	1.14911	0.692023	0.740192	0.477739
235568_at	C19orf59	410.576	859.244	340.089	530.753	453.463	4.47e-05	8.47322	0.504363	0.600203	0.739866	0.439462
212807_s_at	SORT1	62.576	140.923	65.1	82.149	81.899	1.38e-09	20.4994	0.827343	0.470447	0.734549	0.366266
232210_at	BCL2	171.439	215.907	347.464	171.157	163.922	0.0041	4.57826	0.826532	0.747981	0.733096	0.495909
201042_at	TGM2	21.455	57.354	28.246	37.797	24.954	1.12e-13	36.8061	0.65787	0.591717	0.731576	0.418999
207387_s_at	GK	55.42	120.465	71.79	75.425	55.474	0.000178	7.21281	0.763611	0.654488	0.730994	0.481733
221920_s_at	SLC25A37	97.432	217.235	189.451	157.375	112.512	0.0207	3.31704	0.639161	0.515063	0.729662	0.424219
215101_s_at	CXCL5	124.71	242.415	52.168	119.546	115.566	0.000436	6.42923	0.69725	0.491037	0.729189	0.517284
206254_at	EGF	79.064	175.429	52.029	133.005	94.235	0.000143	7.41337	0.389754	0.833484	0.729017	0.406646
221942_s_at	GUCY1A3	75.172	198.085	49.811	125.18	94.894	1.23e-06	12.0864	1.21936	0.476842	0.727933	0.3885
205730_s_at	ABLIM3	101.458	203.126	75.322	128.149	99.006	0.00164	5.32028	0.636481	0.962677	0.72686	0.492736
218660_at	DYSF	180.399	453.663	231.212	251.464	229.277	2.11e-05	9.18762	0.520848	0.571212	0.725694	0.375243
212077_at	CALD1	89.564	188.937	54.671	117.95	83.96	0.0108	3.81454	0.676082	0.428123	0.725498	0.501598
236149_at	LOC728554, THOC3	18.306	26.625	39.66	29.93	20.008	6.18e-08	15.516	0.508768	0.852525	0.725173	0.447747
206494_s_at	ITGA2B	191.786	426.192	147.959	265.045	175.868	0.0236	3.21643	0.462362	0.421317	0.724977	0.57886
243115_at	unknown	30.793	68.745	27.498	41.083	32.203	0.0084	4.00908	0.786557	0.847529	0.722582	0.46789
214974_x_at	CXCL5	353.823	711.917	242.753	363.285	365.729	0.0177	3.43505	0.998477	0.697843	0.72094	0.473068
210145_at	PLA2G4A	41.025	86.78	39.217	45.894	45.046	0.00379	4.64202	0.641378	1.01855	0.718972	0.445786
216207_x_at	IGKC, IGKV1-5, LOC100291464, LOC650405, LOC652493, LOC652694	489.782	740.976	1180.37	682.101	658.415	0.00143	5.43683	0.507525	0.469489	0.718898	0.34564
210483_at	MGC31957	30.225	47.58	63.115	46.917	36.656	0.000272	6.84384	0.631437	0.737236	0.718756	0.40264
204627_s_at	ITGB3	302.237	700.066	186.005	406.087	320.774	0.00299	4.83251	0.67409	0.506328	0.717358	0.462732
213716_s_at	SECTM1	274.025	555.614	330.766	350.39	274.096	1.96e-07	14.1391	0.430486	0.441333	0.717231	0.481852
217179_x_at	ENSG00000211644	185.031	259.027	391.361	186.321	188.845	0.0343	2.93189	0.747015	0.599079	0.717128	0.479127
242590_at	RG9MTD3	24.385	35.226	53.181	31.458	33.397	7.71e-07	12.5845	0.603749	0.566964	0.715501	0.332944
214307_at	HGD	44.694	55.069	19.072	83.913	38.503	1.15e-06	12.1578	1.02037	0.330878	0.715334	0.687396
201058_s_at	MYL9	74.174	249.856	67.409	174.968	82.31	0.00159	5.34518	0.798552	0.667793	0.714643	0.429408
232623_at	LOC100128751	48.937	70.342	110.532	80.194	66.583	1.5e-05	9.51725	0.778214	0.649638	0.714017	0.336686
241881_at	OR2W3	17.366	38.568	18.57	28.829	25.985	0.00438	4.52412	0.688097	0.570263	0.713336	0.271321
242234_at	XAF1	38.348	93.079	109.059	76.028	57.789	1.74e-05	9.37653	0.665415	0.547337	0.712694	0.266542
222290_at	OR2A20P, OR2A5, OR2A9P	17.778	17.465	37.996	16.935	18.692	5.15e-06	10.5811	0.518752	0.639749	0.71192	0.466932
224393_s_at	CECR6	48.676	105.05	49.507	67.141	54.528	6.06e-08	15.5389	0.791302	0.650743	0.709982	0.432012
235683_at	SESN3	33.917	59.202	76.044	45.078	34.029	0.00276	4.8961	0.650881	0.672186	0.708596	0.481534
237895_at	TNRC6B	56.309	67.289	115.146	73.869	58.235	0.000355	6.61034	0.739441	0.600862	0.708222	0.472893
229530_at	GUCY1A3	58.086	120.738	49.754	103.448	64.841	0.000364	6.58724	0.664514	0.64134	0.707134	0.435729
206655_s_at	GP1BB, SEPT5	820.579	1718.33	624.283	1279.76	875.38	0.00754	4.09397	0.558685	0.751006	0.704993	0.460967
204187_at	GMPR	137.018	293.485	148.186	187.953	141.395	0.0207	3.31651	0.713847	0.713835	0.70428	0.47656
232629_at	PROK2	123.787	283.337	172.019	185.83	120.827	0.0458	2.71217	0.864694	0.995482	0.702784	0.49271
206237_s_at	NRG1	42.005	87.415	50.403	44.33	45.51	0.022	3.26878	0.662208	0.672655	0.699829	0.452812
208470_s_at	HP, HPR	65.922	159.624	32.914	171.052	92.178	6.49e-06	10.3454	0.619004	0.618532	0.698932	0.329422
231513_at	KCNJ2	19.141	59.544	58.001	30.686	38.996	0.000523	6.27174	0.932279	0.48456	0.698512	0.17373
221748_s_at	TNS1	32.244	98.764	40.97	60.194	39.788	0.00162	5.33056	0.597623	0.797844	0.698251	0.393954
232726_at	MAML3	13.041	26.689	19.255	19.517	13.019	0.000283	6.80724	0.807341	0.861085	0.697544	0.485166
209396_s_at	CHI3L1	10.254	19.203	21.538	19.957	10.904	0.00434	4.53285	0.580619	0.76649	0.696103	0.461606
207275_s_at	ACSL1	225.433	495.739	304.864	290.851	218.238	0.000263	6.87053	0.641621	0.491806	0.695975	0.494735
222662_at	PPP1R3B	43.156	94.407	86.375	65.996	52.515	3.46e-05	8.71412	0.639771	0.456004	0.695463	0.399946
240440_at	NPL	18.64	51.393	38.657	28.73	25.592	1.21e-07	14.7082	0.590119	0.627828	0.694941	0.330909
206025_s_at	TNFAIP6	20.369	57.49	51.558	41.681	22.882	0.00033	6.67199	0.656022	0.673781	0.694913	0.431237
226757_at	IFIT2	286.304	795.661	660.903	515.11	327.979	6.42e-05	8.13668	0.538825	0.617486	0.694672	0.429666
232614_at	BCL2	66.967	71.493	134.437	67.322	69.2	0.038	2.85462	0.66537	0.659875	0.694612	0.4745
230860_at	C3orf34	62.609	123.321	136.333	83.923	93.042	5.15e-05	8.33934	0.739794	0.454195	0.694341	0.277739
213455_at	FAM114A1	15.39	35.923	25.601	27.421	24.565	6.49e-11	25.1526	0.312084	0.291513	0.69323	0.242972
208893_s_at	DUSP6	1093.47	2212.81	1266.69	1645.31	1382.14	0.00386	4.62488	0.736449	0.765755	0.690263	0.388118
216541_x_at	IGHG1, IGHM, LOC100133862	16.639	28.324	35.24	24.95	20.731	8.33e-08	15.1497	0.900943	0.505823	0.685275	0.390577
224414_s_at	CARD6	146.97	326.665	210.204	181.604	202.071	2.47e-06	11.3415	0.535497	0.598229	0.676521	0.329722
221067_s_at	C12orf39	38.882	78.293	20.94	43.37	35.984	2.16e-13	35.3908	1.00483	0.37102	0.676004	0.517593
226179_at	SLC25A37	166.916	346.767	316.759	247.213	200.646	0.0174	3.44828	0.576023	0.683819	0.671342	0.40567
226636_at	PLD1	23.287	46.78	32.604	27.073	19.71	1.3e-09	20.5883	0.601006	0.404002	0.665705	0.722384
207459_x_at	GYPB	16.184	43.468	19.892	21.104	22.654	2.47e-05	9.03452	0.434545	0.512347	0.665475	0.324553
213797_at	RSAD2	73.101	178.441	141.227	117.044	72.007	0.000888	5.82633	0.925439	0.737257	0.663261	0.490647
239701_at	ENTPD1	13.673	31.409	18.125	16.736	14.485	1.27e-08	17.5015	0.851948	0.823118	0.65952	0.465516
200986_at	SERPING1	36.739	107.186	44.976	60.298	38.834	1.61e-05	9.45319	0.684244	0.599838	0.659098	0.466119
203946_s_at	ARG2	24.792	52.97	26.538	28.841	33.409	0.003	4.82995	0.560366	0.517802	0.657292	0.341241
241818_at	Zfp90	35.872	38.312	75.175	41.957	38.521	7.1e-07	12.6768	0.558162	0.568007	0.654014	0.457129
239205_s_at	CR1, CR1L	29.649	65.403	42.396	48.451	31.851	2.03e-05	9.22643	0.829471	0.62856	0.652916	0.454537
214502_at	HIST1H2BJ	18.93	45.219	28.482	28.533	20.709	2.01e-05	9.23359	0.402954	0.415721	0.648818	0.447695
236081_at	SNCA	34.284	87.688	34.052	57.973	41.944	0.0202	3.33393	0.634801	0.940065	0.647999	0.398137
237201_at	unknown	38.783	57.741	78.818	45.249	46.011	8.97e-08	15.0624	0.611691	0.480133	0.643317	0.411368
201890_at	RRM2	40.851	85.174	58.679	82.247	53.076	0.000818	5.89491	0.600242	1.21083	0.642273	0.370139
1556185_a_at	unknown	11.725	28.567	21.162	14.912	17.592	0.000742	5.97745	0.504668	0.623723	0.642115	0.266739
206026_s_at	TNFAIP6	14.21	45.426	30.71	29.388	19.903	0.00148	5.40537	0.987439	0.670131	0.641967	0.324258
215946_x_at	IGLL3	535.561	826.714	1075.03	626.179	700.689	0.00111	5.64211	1.06117	0.49843	0.641201	0.367121
229450_at	IFIT3	369.291	1023.49	847.859	664.907	414.035	0.000187	7.17125	0.685027	0.690762	0.640672	0.43167
231688_at	MMP8	9.595	14.923	13.711	23.494	16.282	0.00112	5.63745	0.542915	0.658359	0.640475	0.353393
242509_at	C16orf74	19.228	24.463	43.036	32.981	22.348	5.73e-07	12.9133	0.590867	0.583165	0.640312	0.42023
216491_x_at	IGHM	135.723	212.636	303.129	195.841	131.503	0.0133	3.65872	0.86897	0.681163	0.635135	0.494604
206632_s_at	APOBEC3B	17.813	29.573	30.662	18.061	35.806	0.025	3.1725	0.884196	0.443702	0.635031	0.186831
208862_s_at	CTNND1	38.958	82.618	50.469	43.929	25.529	1.36e-12	31.8414	0.708479	0.425006	0.633401	0.430947
1555370_a_at	CAMTA1	25.345	23.488	52.253	25.143	20.679	0.000523	6.2722	2.06589	0.857827	0.629657	0.742993
1563573_at	ARHGEF3	26.714	42.051	53.644	42.126	32.473	0.00178	5.25353	0.552963	0.68107	0.625222	0.40221
226722_at	FAM20C	69.181	149.998	52.083	74.368	89.97	3.26e-09	19.2923	0.935576	0.711451	0.624903	0.369303
236065_at	unknown	19.77	44.926	24.623	36.478	23.986	1.31e-07	14.6121	0.590249	0.84865	0.624138	0.402389
217362_x_at	HLA-DRB6	621.554	1120.07	263.965	874.442	643.243	1.6e-09	20.287	0.606574	0.75954	0.621706	0.472531
208161_s_at	ABCC3	170.887	344.005	137.277	235.076	177.746	0.000112	7.63309	0.67289	0.770626	0.620817	0.470195
1554930_a_at	FUT8	22.943	50.493	41.6	30.952	37.584	1.74e-14	40.1221	0.920225	0.601599	0.620659	0.236878
222719_s_at	PDGFC	23.152	47.023	24.872	27.325	25.633	1.5e-06	11.8713	0.503608	0.623403	0.620097	0.43873
235295_at	PANX1	34.908	72.01	42.964	43.397	46.157	3.41e-05	8.72727	0.698682	0.451377	0.61926	0.35881
243271_at	SAMD9L	41.312	102.498	107.157	78.983	72.586	2.57e-05	8.99593	0.696236	0.414349	0.618799	0.209032
212699_at	SCAMP5	29.933	41.336	60.336	47.665	35.045	6.76e-14	37.8963	0.845696	0.609074	0.618686	0.414234
217258_x_at	IGL@, IGLV1-44, LOC100290557	67.779	104.896	136.725	89.276	80.038	0.0133	3.6549	0.582625	0.719965	0.617954	0.411885
207269_at	DEFA4	40.301	102.345	60.453	101.855	51.158	0.0277	3.09335	0.717601	0.59661	0.610448	0.378801
1559117_at	unknown	21.499	48.01	20.861	30.727	27.316	8.97e-05	7.83001	0.493147	0.699966	0.605835	0.376092
205513_at	TCN1	17.475	21.363	30.467	36.771	24.711	0.0388	2.83876	0.617926	0.514723	0.605781	0.313355
230323_s_at	TMEM45B	13.683	19.103	31.368	11.696	19.175	5.63e-07	12.9344	0.654586	0.524153	0.603964	0.323798
228361_at	E2F2	88.962	179.291	107.428	116.983	119.501	5.28e-07	13.0077	1.55925	0.526324	0.602982	0.34618
216950_s_at	FCGR1A, FCGR1C	262.016	766.362	281.931	411.261	376.841	5.71e-05	8.24469	0.601438	0.83058	0.601811	0.303606
211546_x_at	SNCA	179.768	367.811	194.297	289.76	252.465	0.00705	4.1468	0.295281	0.340835	0.599534	0.322777
238439_at	ANKRD22	29.488	80.762	32.282	61.947	47.032	0.000377	6.55681	0.729315	0.349286	0.595396	0.248305
214073_at	CTTN	114.003	230.008	64.299	164.152	107.782	0.00254	4.96174	0.642466	0.775822	0.592673	0.499575
202112_at	VWF	53.242	139.76	61.007	67.126	64.671	1.26e-06	12.0549	0.539784	0.55654	0.591228	0.402283
209906_at	C3AR1	511.788	1036.67	528.81	668.002	541.728	0.00428	4.54242	0.618061	0.726203	0.58943	0.465644
206343_s_at	NRG1	118.798	318.143	126.5	145.51	142.909	0.00418	4.56281	0.582086	0.572465	0.585454	0.405414
232636_at	SLITRK4	25.187	59.678	25.801	29.964	34.418	5.58e-07	12.9439	1.46075	0.591788	0.57896	0.333842
210664_s_at	TFPI	28.221	58.846	20.397	47.943	23.41	1.69e-05	9.40422	0.931277	0.478905	0.577158	0.726184
204007_at	FCGR3B	193.512	652.812	628.926	755.9	290.275	2.82e-09	19.4962	0.51218	0.617534	0.571978	0.2673
217518_at	MYOF	19.337	40.847	26.355	31.556	23.742	1.36e-09	20.5192	0.412642	0.743605	0.571672	0.396193
226317_at	PPP4R2	181.439	225.537	408.705	208.261	230.273	2.51e-07	13.8533	0.785676	0.668076	0.570674	0.384601
229934_at	LOC283567	146.454	342.926	211.853	234.778	218.279	0.00385	4.62853	0.874611	0.492749	0.570192	0.277287
205098_at	CCR1	798.784	1921.18	929.727	1170.84	869.342	0.000574	6.19417	0.584897	0.511415	0.568347	0.450493
237544_at	eif4e3	14.052	26.785	33.247	20.637	20.286	3.34e-08	16.2673	0.427831	0.405041	0.563859	0.297979
240336_at	HBM	45.032	176.951	137.747	137.172	66.659	0.00525	4.37988	0.63261	0.497053	0.563008	0.286427
216829_at	IGK@, IGKC, IGKV1-5, LOC652694	14.521	29.306	26.497	16.221	19.016	9.38e-09	17.8818	0.447688	0.602834	0.562719	0.363583
211821_x_at	GYPA	9.578	19.604	13.143	13.772	13.827	0.0195	3.36067	0.332193	0.610294	0.559603	0.298321
227703_s_at	SYTL4	27.452	59.66	32.894	43.828	32.845	0.00805	4.04233	0.497231	0.57405	0.558911	0.406566
204466_s_at	SNCA	577.167	1365.47	569.542	1034.18	749.327	0.0156	3.53323	0.467813	0.617055	0.555975	0.370333
202718_at	IGFBP2	17.066	50.308	18.678	27.778	20.584	1.55e-05	9.48759	0.496715	0.683714	0.552672	0.403433
1553723_at	GPR97	8.869	12.385	18.076	14.401	8.505	0.000468	6.3682	0.530793	0.569547	0.539798	0.495463
206871_at	ELANE	14.705	35.126	16.496	22.759	23.29	9.39e-05	7.78869	0.525387	0.513528	0.539264	0.249102
204628_s_at	ITGB3	140.432	314.425	132.879	205.347	166.674	0.022	3.27047	0.462601	0.624455	0.528145	0.409694
221477_s_at	SOD2	221.373	586.403	275.743	402.67	292.947	2.14e-11	26.9441	0.463593	0.54975	0.525852	0.355022
223240_at	FBXO8	28.989	84.216	56.844	31.975	45.008	1.72e-10	23.6034	0.509342	0.52231	0.52346	0.264296
236934_at	IGF1R	13.262	18.685	28.292	14.681	12.368	7.02e-08	15.3587	0.824762	0.45802	0.521396	0.504033
1556590_s_at	SAPS3	25.29	53.384	27.748	31.752	33.909	0.0219	3.27211	0.426839	0.492828	0.516666	0.35358
1557238_s_at	Setd5	12.459	16.786	25.873	16.112	17.065	1.39e-06	11.9526	0.845379	0.508253	0.513088	0.331957
214769_at	CLCN4	23.97	53.416	28.26	32.866	25.993	1.89e-05	9.29604	0.623916	1.14355	0.510071	0.451645
1564639_at	LOC389906	18.295	17.634	37.236	15.43	24.908	4.63e-10	22.0888	0.510073	0.448718	0.49788	0.336612
206775_at	CUBN	22.701	18.97	47.175	28.27	25.529	3.02e-13	34.7199	0.636897	0.464584	0.497347	0.430989
1562511_at	LYST	17.339	36.424	33.214	24.001	23.362	6.48e-06	10.3475	0.788021	0.388402	0.497085	0.343739
232555_at	CREB5	29.558	87.181	55.528	36.744	52.342	0.000107	7.67071	0.563284	0.32374	0.492843	0.203803
219730_at	MED18	18.254	43.336	37.185	28.884	37.158	3.32e-05	8.7545	0.800108	0.321046	0.49244	0.175572
215240_at	ITGB3	53.197	108.547	45.059	70.187	48.635	0.00201	5.15545	0.767692	1.27698	0.488587	0.585557
227798_at	SMAD1	36.127	73.176	28.65	45.908	26.308	5.13e-09	18.6704	0.758672	0.546003	0.473116	0.824703
1569202_x_at	EXOC6B	16.015	20.994	41.135	16.339	17.923	3.61e-13	34.3321	0.804724	0.407394	0.464008	0.434554
204419_x_at	HBG1, HBG2	233.935	1099.33	780.914	655.398	489.137	0.0133	3.65391	0.668652	0.382302	0.463365	0.152319
205900_at	KRT1	33.417	88.139	26.98	29.762	61.126	0.00109	5.66237	0.666366	0.355128	0.457276	0.189408
206978_at	CCR2	848.384	1832.22	993.827	1171.8	1319.73	0.00218	5.08656	0.415896	0.345927	0.452811	0.259012
213515_x_at	HBG1, HBG2	274.294	1239.72	758.364	706.554	463.045	0.00623	4.24576	0.483113	0.436305	0.446642	0.216247
1557543_at	Notch2	28.443	66.12	49.698	32.569	40.476	0.0011	5.64912	0.478654	0.453252	0.446042	0.307992
204848_x_at	HBG1, HBG2	250.179	1182.02	700.478	693.26	505.693	0.0107	3.82354	0.360407	0.320024	0.439713	0.179564
224009_x_at	DHRS9	47.036	96.902	75.976	55.505	79.186	0.0167	3.48078	0.469783	0.515436	0.438357	0.229014
240948_at	unknown	25.542	59.124	27.487	35.028	39.14	8.1e-07	12.5321	0.349605	0.385369	0.437526	0.266518
243824_at	unknown	94.6	235.791	112.404	118.347	158.789	2.72e-05	8.9417	0.664274	0.373005	0.432906	0.231659
1559050_at	HCG27	37.009	70.631	87.474	51.018	54.519	0.000103	7.70679	0.566672	0.790577	0.432891	0.292135
226444_at	SLC39A10	23.243	48.021	51.477	58.583	53.655	0.000134	7.47224	0.3892	0.309661	0.426543	0.125953
219672_at	ERAF	33.857	124.016	68.784	68.514	81.946	0.00131	5.50673	0.469586	0.484498	0.423955	0.121293
1552713_a_at	SLC4A1	9.716	22.611	18.946	14.883	19.841	0.00732	4.11732	0.53242	0.315282	0.414867	0.16572
206697_s_at	HP	71.348	176.756	81.401	154.693	102.682	0.0021	5.11735	0.448387	0.416307	0.404854	0.299727
210484_s_at	MGC31957, TNFRSF10C	29.893	55.34	45.37	60.839	26.263	0.00478	4.45602	0.841553	0.599622	0.389651	0.686834
240182_at	unknown	17.835	17.26	24.159	20.014	36.74	6.98e-08	15.3668	0.184923	0.295525	0.388788	0.163238
232034_at	LOC203274	98.091	266.307	162.79	126.896	210.556	1.78e-07	14.2519	0.389388	0.242633	0.385771	0.138922
1569500_at	unknown	26.146	31.073	60.927	36.118	43.76	3.54e-08	16.1926	0.482731	0.220027	0.38309	0.232063
1552553_a_at	NLRC4	145.907	322.403	139.714	189.157	195.967	3.29e-05	8.76199	0.808388	0.655853	0.377645	0.350343
1556821_x_at	DLEU2	34.304	80.288	78.105	66.278	55.829	4.45e-05	8.47791	0.33672	0.563128	0.374464	0.237167
1556820_a_at	DLEU2	14.719	32.508	35.045	21.536	25.228	3.85e-07	13.361	0.299082	0.4283	0.368002	0.213786
205389_s_at	ANK1	22.62	55.209	33.194	35.747	47.164	3.7e-08	16.1366	0.452183	0.334215	0.33886	0.161265
210746_s_at	EPB42	15.608	47.234	33.542	37.319	39.535	0.00781	4.0657	0.343562	0.259633	0.332029	0.0858738
236314_at	EPM2AIP1	26.954	36.329	39.024	38.688	57.841	0.000728	5.9929	0.410424	0.217301	0.331028	0.148727
206834_at	HBD	80.401	366.08	180.31	240.013	228.148	0.0186	3.39829	0.290512	0.201464	0.317886	0.0730114
214433_s_at	SELENBP1	17.49	51.455	40.21	41.151	37.433	0.0273	3.106	0.471869	0.217499	0.282608	0.149904
224917_at	MIR21	315.933	904.909	508.75	662.214	774.926	2.54e-06	11.3146	0.256947	0.201761	0.279639	0.10526
230805_at	MIR142	203.675	367.592	413.607	428.109	451.326	1.6e-06	11.8034	0.180713	0.243975	0.277278	0.131836
231697_s_at	TMEM49	41.117	111.737	66.219	80.472	118.434	3.1e-07	13.61	0.230257	0.166574	0.274956	0.0626497
232233_at	SLC22A16	9.992	20.064	11.938	11.316	9.244	5.78e-10	21.7576	0.38309	1.43258	0.258877	0.522478
617 transcripts = 503 annotated genes, 28 unknown
617 transcripts = 585 annotated genes, 28 unknown
																		38.996
																		95.205

## Sheet: Additional file 2A
Probe Set ID	Gene Symbol	Gene Name	RA T0 / HC	UA T0 / HC	SLA T0 / HC	NIA T0 / HC	P value 4	F value 4
205568_at	ABCC10	aquaporin 9	2.83336	1.45134	1.88901	0.952275	7.17e-05	8.03443
203946_s_at	ABCC11	arginase, type II	2.13662	1.07043	1.16332	1.34758	0.003	4.82995
225285_at	ABCC12	branched chain aminotransferase 1, cytosolic	2.11318	0.950811	1.67101	1.26067	1.72e-05	9.38919
229778_at	ABCC13	chromosome 12 open reading frame 39	2.21003	0.533497	1.21485	1.06791	0.00516	4.39535
221067_s_at	ABCC14	chromosome 12 open reading frame 39	2.01361	0.538545	1.11543	0.925474	2.16e-13	35.3908
235568_at	ABCC17	chromosome 19 open reading frame 59	2.09278	0.828322	1.2927	1.10446	4.47e-05	8.47322
202953_at	ABCC18	complement component 1, q subcomponent, B chain	2.30279	1.07708	1.49023	1.15617	0.00127	5.53124
225353_s_at	ABCC19	complement component 1, q subcomponent, C chain	2.01732	0.891351	1.07243	0.983441	1.7e-06	11.7348
209906_at	ABCC20	complement component 3a receptor 1	2.02558	1.03326	1.30523	1.0585	0.00428	4.54242
212077_at	ABCC22	caldesmon 1	2.10951	0.610409	1.31693	0.937426	0.0108	3.81454
208161_s_at	ABCC3	ATP-binding cassette, sub-family C (CFTR/MRP), member 3	2.01306	0.803321	1.37562	1.04014	0.000112	7.63309
205730_s_at	ABCC4	actin binding LIM protein family, member 3	2.00208	0.742402	1.26308	0.975833	0.00164	5.32028
201963_at	ABCC5	acyl-CoA synthetase long-chain family member 1	2.04232	1.20899	1.29	0.97947	0.00167	5.30422
207275_s_at	ABCC6	acyl-CoA synthetase long-chain family member 1	2.19905	1.35235	1.29019	0.968084	0.000263	6.87053
202912_at	ABCC7	adrenomedullin	2.38418	1.12295	1.31425	0.722444	0.000282	6.81214
208352_x_at	ABCC9	ankyrin 1, erythrocytic	2.32211	1.45443	1.43619	1.32675	3.62e-07	13.4303
201616_s_at	CALD1	caldesmon 1	2.28362	0.554759	1.54037	0.824308	2.24e-05	9.12955
224414_s_at	CARD6	caspase recruitment domain family, member 6	2.22266	1.43024	1.23565	1.37491	2.47e-06	11.3415
205098_at	CCR1	chemokine (C-C motif) receptor 1	2.40514	1.16393	1.46578	1.08833	0.000574	6.19417
206978_at	CCR2	chemokine (C-C motif) receptor 2	2.15965	1.17143	1.38122	1.55558	0.00218	5.08656
242197_x_at	CD36	CD36 molecule (thrombospondin receptor)	2.1721	0.942074	0.859427	1.01195	0.000827	5.88577
214464_at	CDC42BPA	CDC42 binding protein kinase alpha (DMPK-like)	2.32044	1.17913	1.64059	1.14906	8.3e-06	10.0991
224393_s_at	CECR6	cat eye syndrome chromosome region, candidate 6	2.15815	1.01707	1.37934	1.12023	6.06e-08	15.5389
214769_at	CLCN4	chloride channel 4	2.22847	1.17901	1.37115	1.08443	1.89e-05	9.29604
1552772_at	CLEC4D	C-type lectin domain family 4, member D	2.02172	0.937049	1.05875	0.723675	7.34e-05	8.0123
226702_at	CMPK2	cytidine monophosphate (UMP-CMP) kinase 2, mitochondrial	2.04044	1.73706	1.40013	0.858757	0.0004	6.50561
230942_at	CMTM5	CKLF-like MARVEL transmembrane domain containing 5	2.03064	0.88464	1.48969	0.960368	0.0327	2.96718
208488_s_at	CR1	complement component (3b/4b) receptor 1 (Knops blood group)	2.34685	1.17798	1.20716	0.908721	1.26e-07	14.6562
239205_s_at	CR1, CR1L	complement component (3b/4b) receptor 1 (Knops blood group)	2.20589	1.42993	1.63414	1.07427	2.03e-05	9.22643
232555_at	CREB5	cAMP responsive element binding protein 5	2.94944	1.87857	1.2431	1.77081	0.000107	7.67071
208862_s_at	CTNND1	catenin (cadherin-associated protein), delta 1	2.12069	1.32481	1.29546	1.12759	1.36e-12	31.8414
214073_at	CTTN	cortactin	2.01756	0.564011	1.4399	0.945433	0.00254	4.96174
214974_x_at	CXCL5	chemokine (C-X-C motif) ligand 5	2.01207	0.686086	1.02674	1.03365	0.0177	3.43505
224009_x_at	DHRS9	dehydrogenase/reductase (SDR family) member 9	2.06017	1.61528	1.18006	1.68352	0.0167	3.48078
204750_s_at	DSC2	desmocollin 2	2.14296	1.23939	1.30249	1.03302	0.00244	4.99504
226817_at	DSC2	desmocollin 2	2.06199	0.85133	1.20949	1.035	0.0252	3.16647
208893_s_at	DUSP6	dual specificity phosphatase 6	2.02365	1.15841	1.50466	1.26399	0.00386	4.62488
208891_at	DUSP6	dual specificity phosphatase 6	2.01053	1.36934	1.50993	1.3492	0.0154	3.54419
218660_at	DYSF	dysferlin, limb girdle muscular dystrophy 2B (autosomal recessive)	2.51477	1.28167	1.39393	1.27094	2.11e-05	9.18762
228361_at	E2F2	E2F transcription factor 2	2.01537	1.20757	1.31497	1.34328	5.28e-07	13.0077
206254_at	EGF	epidermal growth factor (beta-urogastrone)	2.2188	0.658058	1.68224	1.19187	0.000143	7.41337
206871_at	ELANE	elastase, neutrophil expressed	2.38877	1.12182	1.54778	1.58386	9.39e-05	7.78869
204256_at	ELOVL6	ELOVL family member 6, elongation of long chain fatty acids (FEN1/Elo2, SUR4/Elo3-like, yeast)	2.0049	1.67399	1.46549	1.11056	4.9e-05	8.3871
243824_at	ENSG00000225411	unknown	2.4925	1.1882	1.25102	1.67853	2.72e-05	8.9417
238293_at	ENSG00000233147	unknown	2.0549	0.918307	1.43801	1.05763	0.000169	7.26418
239701_at	ENTPD1	ectonucleoside triphosphate diphosphohydrolase 1	2.29712	1.32554	1.224	1.05936	1.27e-08	17.5015
209589_s_at	EPHB2	EPH receptor B2	2.02731	1.06521	0.864974	0.865007	4.55e-11	25.7188
227609_at	EPSTI1	epithelial stromal interaction 1 (breast)	2.21418	1.43576	1.59447	1.01231	0.00101	5.71984
213455_at	FAM114A1	family with sequence similarity 114, member A1	2.33422	1.6635	1.78174	1.59621	6.49e-11	25.1526
226804_at	FAM20A	family with sequence similarity 20, member A	2.15783	0.920415	1.17266	0.95372	1.53e-08	17.2596
242945_at	FAM20A	family with sequence similarity 20, member A	2.01399	1.09778	1.27813	1.06319	1.06e-05	9.85933
241981_at	FAM20A	family with sequence similarity 20, member A	2.24672	1.26912	1.18204	1.10722	2.83e-05	8.90458
226722_at	FAM20C	family with sequence similarity 20, member C	2.16819	0.75285	1.07497	1.30049	3.26e-09	19.2923
203184_at	FBN2	fibrillin 2	2.03214	0.865218	1.24855	1.16732	0.00533	4.36812
223240_at	FBXO8	F-box protein 8	2.90505	1.96084	1.10299	1.55257	1.72e-10	23.6034
216950_s_at	FCGR1A, FCGR1C	Fc fragment of IgG, high affinity Ic, receptor (CD64); Fc fragment of IgG, high affinity Ia, receptor (CD64)	2.92486	1.07601	1.5696	1.43823	5.71e-05	8.24469
214511_x_at	FCGR1B	Fc fragment of IgG, high affinity Ib, receptor (CD64)	2.63087	1.06242	1.54454	1.19807	0.000388	6.53154
212169_at	FKBP9	FK506 binding protein 9, 63 kDa	2.14459	1.00835	1.29045	1.25268	6.37e-11	25.1852
205119_s_at	FPR1	formyl peptide receptor 1	2.04817	1.16267	1.39367	0.89898	0.000355	6.61007
205118_at	FPR1	formyl peptide receptor 1	2.11072	1.14752	1.40368	0.793593	0.000415	6.47306
210772_at	FPR2	formyl peptide receptor 2	2.48452	1.47043	1.86739	1.35678	0.00522	4.38511
210773_s_at	FPR2	formyl peptide receptor 2	2.13458	1.40663	1.69048	1.13774	0.00928	3.93157
1554930_a_at	FUT8	fucosyltransferase 8 (alpha (1,6) fucosyltransferase)	2.20084	1.8132	1.3491	1.63816	1.74e-14	40.1221
229114_at	GAB1	GRB2-associated binding protein 1	2.15678	1.17096	0.987284	1.07479	1.8e-07	14.238
207387_s_at	GK	glycerol kinase 3 pseudogene; glycerol kinase	2.1737	1.29538	1.36098	1.00099	0.000178	7.21281
215966_x_at	GK3P	glycerol kinase 3 pseudogene; glycerol kinase	2.44523	1.21982	1.53414	0.943894	1.13e-09	20.792
217202_s_at	GLUL	glutamate-ammonia ligase (glutamine synthetase)	2.00963	1.17097	1.40314	1.04633	6.06e-05	8.18959
204187_at	GMPR	guanosine monophosphate reductase	2.14194	1.08151	1.37174	1.03194	0.0207	3.31651
206655_s_at	GP1BB, SEPT5	glycoprotein Ib (platelet), beta polypeptide	2.09404	0.760784	1.55958	1.06678	0.00754	4.09397
221942_s_at	GUCY1A3	guanylate cyclase 1, soluble, alpha 3	2.63509	0.662625	1.66525	1.26236	1.23e-06	12.0864
229530_at	GUCY1A3	guanylate cyclase 1, soluble, alpha 3	2.0786	0.856555	1.78094	1.11628	0.000364	6.58724
211821_x_at	GYPA	glycophorin A (MNS blood group)	2.04671	1.37223	1.4378	1.44361	0.0195	3.36067
207459_x_at	GYPB	glycophorin E; glycophorin B (MNS blood group)	2.68588	1.22912	1.30402	1.3998	2.47e-05	9.03452
209960_at	HGF	hepatocyte growth factor (hepapoietin A; scatter factor)	2.38568	1.14247	1.09161	1.16452	1.46e-07	14.4835
214472_at	HIST1H2AD, HIST1H3D	histone cluster 1, H3j; histone cluster 1, H3i; histone cluster 1, H3h; histone cluster 1, H3g; histone cluster 1, H3f; histone cluster 1, H3e; histone cluster 1, H3d; histone cluster 1, H3c; histone cluster 1, H3b; histone cluster 1, H3a; histone cluster 1, H2ad; histone cluster 2, H3a; histone cluster 2, H3c; histone cluster 2, H3d	2.03083	1.46877	1.49303	1.01017	0.000319	6.70214
214455_at	HIST1H2BC	histone cluster 1, H2bi; histone cluster 1, H2bg; histone cluster 1, H2be; histone cluster 1, H2bf; histone cluster 1, H2bc	2.01046	1.00573	1.5346	0.781392	0.0196	3.35655
210387_at	HIST1H2BG	histone cluster 1, H2bi; histone cluster 1, H2bg; histone cluster 1, H2be; histone cluster 1, H2bf; histone cluster 1, H2bc	2.07659	0.898541	1.50522	1.1375	0.0105	3.84058
214502_at	HIST1H2BJ	histone cluster 1, H2bj	2.3887	1.50457	1.50726	1.09395	2.01e-05	9.23359
218279_s_at	HIST2H2AA3	histone cluster 2, H2aa3; histone cluster 2, H2aa4	2.33475	1.19022	1.31733	0.953423	8.63e-13	32.6744
219983_at	HRASLS	HRAS-like suppressor	2.603	0.703899	1.41899	1.1105	0.000391	6.52391
219984_s_at	HRASLS	HRAS-like suppressor	2.21497	0.809063	1.19531	1.0363	0.00136	5.47391
117_at	HSPA6	heat shock 70kDa protein 7 (HSP70B); heat shock 70kDa protein 6 (HSP70B')	2.19232	1.34196	1.42718	1.09961	5.54e-05	8.27238
226559_at	IER5L	immediate early response 5-like	2.07513	1.0167	1.18613	0.977313	1.52e-12	31.6326
214059_at	IFI44	interferon-induced protein 44	2.35263	1.81944	1.54623	0.880491	0.00027	6.8484
217502_at	IFIT2	interferon-induced protein with tetratricopeptide repeats 2	2.32252	1.64662	1.68091	0.885877	0.000473	6.35838
202718_at	IGFBP2	insulin-like growth factor binding protein 2, 36kDa	2.94793	1.09451	1.62772	1.20616	1.55e-05	9.48759
216829_at	IGK@, IGKC, IGKV1-5, LOC652694	immunoglobulin kappa variable 1-5	2.01824	1.82478	1.11708	1.30962	9.38e-09	17.8818
239412_at	IRF5	interferon regulatory factor 5	2.3163	0.768954	0.758885	1.0262	0.00167	5.30377
229638_at	IRX3	iroquois homeobox 3	2.32149	0.860136	0.928213	0.880287	8.72e-07	12.4495
205483_s_at	ISG15	ISG15 ubiquitin-like modifier	2.03683	1.80816	1.50947	0.97012	0.00023	6.99008
206493_at	ITGA2B	integrin, alpha 2b (platelet glycoprotein IIb of IIb/IIIa complex, antigen CD41)	2.89027	0.833717	1.68732	1.27887	0.000382	6.54403
216956_s_at	ITGA2B	integrin, alpha 2b (platelet glycoprotein IIb of IIb/IIIa complex, antigen CD41)	2.47428	1.09106	1.30468	1.03171	0.000788	5.9265
206494_s_at	ITGA2B	integrin, alpha 2b (platelet glycoprotein IIb of IIb/IIIa complex, antigen CD41)	2.22222	0.771481	1.38198	0.917002	0.0236	3.21643
215240_at	ITGB3	integrin, beta 3 (platelet glycoprotein IIIa, antigen CD61)	2.04048	0.847026	1.31939	0.914244	0.00201	5.15545
204627_s_at	ITGB3	integrin, beta 3 (platelet glycoprotein IIIa, antigen CD61)	2.31628	0.615427	1.3436	1.06133	0.00299	4.83251
204628_s_at	ITGB3	integrin, beta 3 (platelet glycoprotein IIIa, antigen CD61)	2.23898	0.946217	1.46225	1.18686	0.022	3.27047
205900_at	KRT1	keratin 1	2.63756	0.807373	0.890636	1.82918	0.00109	5.66237
229934_at	LOC283567	hypothetical protein LOC283567	2.34153	1.44655	1.60308	1.49043	0.00385	4.62853
228412_at	LOC643072	hypothetical LOC643072	2.17508	0.975208	1.03401	0.71049	3.7e-07	13.4064
1569095_at	LOC731424	hypothetical LOC731424	2.21692	1.3394	1.0799	0.686042	2.16e-12	30.9566
1562511_at	LYST	lysosomal trafficking regulator	2.10075	1.91561	1.38426	1.34741	6.48e-06	10.3475
218559_s_at	MAFB	v-maf musculoaponeurotic fibrosarcoma oncogene homolog B (avian)	2.00492	0.874282	1.25501	0.904578	5.77e-05	8.2354
232726_at	MAML3	mastermind-like 3 (Drosophila)	2.04651	1.47651	1.49654	0.998273	0.000283	6.80724
210493_s_at	MFAP3L	microfibrillar-associated protein 3-like	2.08203	0.804988	1.27931	1.0648	2.54e-05	9.00781
224357_s_at	MS4A4A	membrane-spanning 4-domains, subfamily A, member 4	2.42378	0.990529	0.962228	0.74117	3.57e-11	26.1164
219607_s_at	MS4A4A	membrane-spanning 4-domains, subfamily A, member 4	2.37509	1.11279	1.22606	0.854626	0.000953	5.76731
1555728_a_at	MS4A4A	membrane-spanning 4-domains, subfamily A, member 4	2.18175	1.16924	1.24832	0.909358	0.00136	5.47759
228846_at	MXD1	MAX dimerization protein 1	2.04948	1.35319	1.58971	0.747849	0.00244	4.99712
201058_s_at	MYL9	myosin, light chain 9, regulatory	3.36849	0.908789	1.53308	1.14617	0.00159	5.34518
217518_at	MYOF	myoferlin	2.11234	1.36289	1.63183	1.22775	1.36e-09	20.5192
209930_s_at	NFE2	nuclear factor (erythroid-derived 2), 45kDa	2.42005	1.1168	1.49742	1.18318	0.000599	6.15698
1552553_a_at	NLRC4	NLR family, CARD domain containing 4	2.20964	0.957552	1.29641	1.34309	3.29e-05	8.76199
1557543_at	Notch2	Notch homolog 2 (Drosophila)	2.32468	1.7473	1.14509	1.42306	0.0011	5.64912
208241_at	NRG1	neruregulin 1	2.18964	1.11546	1.33386	1.02072	6.32e-09	18.3938
206343_s_at	NRG1	neruregulin 1	2.67802	1.06483	1.22486	1.20296	0.00418	4.56281
206237_s_at	NRG1	neruregulin 1	2.08108	1.19995	1.05536	1.08345	0.022	3.26878
205660_at	OASL	2'-5'-oligoadenylate synthetase-like	2.04958	1.71731	1.71812	1.07434	0.000259	6.88493
241881_at	OR2W3	olfactory receptor, family 2, subfamily T, member 8; olfactory receptor, family 2, subfamily W, member 3	2.2209	1.06933	1.66011	1.49632	0.00438	4.52412
1554503_a_at	OSCAR	osteoclast associated, immunoglobulin-like receptor	2.00942	1.06881	1.5681	1.17349	9.27e-05	7.80001
220005_at	P2RY13	purinergic receptor P2Y, G-protein coupled, 13	2.28379	1.19784	1.36487	1.20206	0.00913	3.9436
235295_at	PANX1	pannexin 1	2.06284	1.23077	1.24319	1.32225	3.41e-05	8.72727
207414_s_at	PCSK6	proprotein convertase subtilisin/kexin type 6	2.25782	0.835171	1.31353	0.973009	0.00326	4.76351
222719_s_at	PDGFC	platelet derived growth factor C	2.03108	1.0743	1.18023	1.10714	1.5e-06	11.8713
205960_at	PDK4	pyruvate dehydrogenase kinase, isozyme 4	2.01411	1.50587	1.27644	0.920098	3.63e-05	8.67129
225207_at	PDK4	pyruvate dehydrogenase kinase, isozyme 4	2.20578	0.801954	0.904975	1.21939	0.0245	3.18755
219630_at	PDZK1IP1	PDZK1 interacting protein 1	2.06589	0.857827	0.629657	0.742993	0.0164	3.49514
207815_at	PF4V1	platelet factor 4 variant 1	2.04262	0.454963	1.02154	0.846848	0.00348	4.70937
210145_at	PLA2G4A	phospholipase A2, group IVA (cytosolic, calcium-dependent)	2.11526	0.955908	1.11866	1.098	0.00379	4.64202
226636_at	PLD1	phospholipase D1, phosphatidylcholine-specific	2.00883	1.40009	1.16259	0.846401	1.3e-09	20.5883
202620_s_at	PLOD2	procollagen-lysine, 2-oxoglutarate 5-dioxygenase 2	2.55985	0.981377	1.30772	1.16755	1.42e-05	9.57447
202619_s_at	PLOD2	procollagen-lysine, 2-oxoglutarate 5-dioxygenase 2	2.27553	0.973252	1.4383	1.00302	0.000475	6.35554
232629_at	PROK2	prokineticin 2	2.28891	1.38963	1.5012	0.97609	0.0458	2.71217
207808_s_at	PROS1	protein S (alpha)	2.09887	0.480049	1.59177	1.07241	0.000126	7.52879
215813_s_at	PTGS1	prostaglandin-endoperoxide synthase 1 (prostaglandin G/H synthase and cyclooxygenase)	2.0064	0.763559	1.24713	0.805705	0.00583	4.29777
208121_s_at	PTPRO	protein tyrosine phosphatase, receptor type, O	2.05778	1.77536	0.950404	1.31584	0.000593	6.16532
202252_at	RAB13	RAB13, member RAS oncogene family; similar to hCG24991	2.01973	0.860091	1.24132	0.988189	3.81e-06	10.8932
212651_at	RHOBTB1	Rho-related BTB domain containing 1	2.18112	0.634475	1.37337	0.831855	0.00211	5.11598
235549_at	RNF144B	ring finger protein 144	2.12843	1.05418	1.59896	0.99218	2.48e-07	13.866
213797_at	RSAD2	radical S-adenosyl methionine domain containing 2	2.44104	1.93195	1.60114	0.985034	0.000888	5.82633
219684_at	RTP4	receptor (chemosensory) transporter protein 4	2.19501	1.79526	1.68508	1.23422	0.000497	6.31578
1556589_at	SAPS3	SAPS domain family, member 3	2.55715	0.94233	1.09567	0.928088	8.22e-11	24.7725
1556590_s_at	SAPS3	SAPS domain family, member 3	2.11088	1.0972	1.25551	1.34079	0.0219	3.27211
213716_s_at	SECTM1	secreted and transmembrane 1	2.0276	1.20706	1.27868	1.00026	1.96e-07	14.1391
200986_at	SERPING1	serpin peptidase inhibitor, clade G (C1 inhibitor), member 1	2.91751	1.2242	1.64127	1.05703	1.61e-05	9.45319
1554594_at	SH3D20	SH3 domain containing 20	2.00179	1.3086	0.980512	0.971247	3.71e-09	19.1183
44673_at	SIGLEC1	sialic acid binding Ig-like lectin 1, sialoadhesin	2.21243	1.68704	1.17658	0.686905	0.000788	5.92643
219519_s_at	SIGLEC1	sialic acid binding Ig-like lectin 1, sialoadhesin	2.31846	1.67252	1.08907	0.801995	0.0308	3.01261
225056_at	SIPA1L2	signal-induced proliferation-associated 1 like 2	2.1828	1.13672	1.10829	0.73364	3.46e-06	10.9924
210423_s_at	SLC11A1	solute carrier family 11 (proton-coupled divalent metal ion transporters), member 1	2.11746	1.26614	1.26295	1.10768	0.000371	6.57089
232233_at	SLC22A16	solute carrier family 22 (organic cation/carnitine transporter), member 16	2.00793	1.19467	1.13249	0.925104	5.78e-10	21.7576
232232_s_at	SLC22A16	solute carrier family 22 (organic cation/carnitine transporter), member 16	2.53039	1.42612	1.3976	0.985007	2.42e-06	11.3651
226179_at	SLC25A37	solute carrier family 25, member 37	2.07749	1.89771	1.48106	1.20208	0.0174	3.44828
221920_s_at	SLC25A37	solute carrier family 25, member 37	2.2296	1.94444	1.61522	1.15478	0.0207	3.31704
231274_s_at	Slc25a37	solute carrier family 25, member 37	2.65153	1.74702	1.5627	1.40902	0.0132	3.66056
232636_at	SLITRK4	SLIT and NTRK-like family, member 4	2.36939	1.02438	1.18968	1.36652	5.58e-07	12.9439
203021_at	SLPI	secretory leukocyte peptidase inhibitor	2.11505	1.50232	1.52929	0.991898	0.000214	7.05347
227798_at	SMAD1	SMAD family member 1	2.02551	0.793038	1.27073	0.728202	5.13e-09	18.6704
211546_x_at	SNCA	synuclein, alpha (non A4 component of amyloid precursor)	2.04604	1.08082	1.61186	1.4044	0.00705	4.1468
204466_s_at	SNCA	synuclein, alpha (non A4 component of amyloid precursor)	2.36582	0.986789	1.79183	1.29828	0.0156	3.53323
236081_at	SNCA	synuclein, alpha (non A4 component of amyloid precursor)	2.55767	0.993214	1.69095	1.22342	0.0202	3.33393
204467_s_at	SNCA	synuclein, alpha (non A4 component of amyloid precursor)	2.14612	0.962105	1.96366	1.31435	0.0433	2.7556
221477_s_at	SOD2	superoxide dismutase 2, mitochondrial	2.64894	1.24561	1.81897	1.32332	2.14e-11	26.9441
212807_s_at	SORT1	sortilin 1	2.25203	1.04033	1.31279	1.30879	1.38e-09	20.4994
1556185_a_at	STEAP4	STEAP family member 4	2.43641	1.80488	1.27182	1.5004	0.000742	5.97745
209238_at	STX3	syntaxin 3	2.00864	1.33882	1.40525	1.02636	0.00157	5.35466
227703_s_at	SYTL4	synaptotagmin-like 4	2.17323	1.19825	1.59651	1.19644	0.00805	4.04233
210664_s_at	TFPI	tissue factor pathway inhibitor (lipoprotein-associated coagulation inhibitor)	2.08516	0.722763	1.69881	0.829496	1.69e-05	9.40422
213258_at	TFPI	tissue factor pathway inhibitor (lipoprotein-associated coagulation inhibitor)	2.32274	0.774033	1.23036	0.819469	2.15e-05	9.16908
201042_at	TGM2	transglutaminase 2 (C polypeptide, protein-glutamine-gamma-glutamyltransferase)	2.67318	1.3165	1.76164	1.16304	1.12e-13	36.8061
203888_at	THBD	thrombomodulin	2.51083	1.10553	1.13818	0.701577	2.06e-06	11.5345
203887_s_at	THBD	thrombomodulin	2.17522	0.881995	1.04403	0.679736	0.00102	5.71109
201108_s_at	THBS1	thrombospondin 1	2.09255	0.761452	1.50495	1.00399	0.00605	4.26838
229560_at	TLR8	toll-like receptor 8	2.10443	1.18411	1.36852	1.29011	0.000228	6.99695
224397_s_at	TMTC1	transmembrane and tetratricopeptide repeat containing 1	2.45779	1.19806	1.5131	0.995058	1.24e-07	14.6806
226322_at	TMTC1	transmembrane and tetratricopeptide repeat containing 1	2.22935	1.06429	1.431	1.05159	0.034	2.93765
221748_s_at	TNS1	tensin 1	3.06304	1.27063	1.86683	1.23396	0.00162	5.33056
241133_at	TRBV27	T cell receptor beta variable 27	2.1368	0.761666	1.75323	1.17191	0.0305	3.02049
1555659_a_at	TREML1	triggering receptor expressed on myeloid cells-like 1	2.28543	0.713004	1.66143	0.976229	0.00412	4.57279
215047_at	TRIM58	tripartite motif-containing 58	2.00569	0.80989	1.5017	0.976105	0.0253	3.1625
244579_at	TRPS1	trichorhinophalangeal syndrome I	2.29137	0.982574	1.20027	0.903262	2.45e-05	9.043
226152_at	TTC7B	tetratricopeptide repeat domain 7B	2.05432	0.698677	1.30633	0.794809	0.000748	5.9705
204858_s_at	TYMP	thymidine phosphorylase	2.16061	1.06469	1.3366	0.981692	2.72e-06	11.2418
232903_at	unknown	unknown	2.308	1.29972	1.38127	1.15587	8.01e-08	15.1977
236065_at	unknown	unknown	2.27242	1.24545	1.84512	1.21323	1.31e-07	14.6121
240948_at	unknown	unknown	2.31472	1.07615	1.37136	1.53236	8.1e-07	12.5321
242094_at	unknown	unknown	2.25938	0.65122	1.13591	1.1468	3.5e-05	8.70463
1559117_at	unknown	unknown	2.23312	0.970321	1.42923	1.27055	8.97e-05	7.83001
235456_at	unknown	unknown	2.04987	1.01797	1.76663	1.09885	0.000499	6.31337
240652_at	unknown	unknown	2.0618	0.826067	1.45182	1.15346	0.005	4.41989
243115_at	unknown	unknown	2.23244	0.892996	1.33414	1.04577	0.0084	4.00908
228912_at	VIL1	villin 1	2.11474	0.827821	1.14489	0.919258	0.00113	5.63052
202112_at	VWF	von Willebrand factor	2.62499	1.14584	1.26077	1.21465	1.26e-06	12.0549
206698_at	XK	X-linked Kx blood group (McLeod syndrome)	2.23069	0.801737	1.48059	0.841854	0.00747	4.10087
1562194_at	Zeb2	zinc finger E-box binding homeobox 2	2.51285	1.08624	1.1187	1.17734	0.00191	5.19367
Baseline up-regulated 'RA-specific' trancripts (n=194) = 156 annotated genes + 8 unknown. IFN response genes indicated in red (n=8). Genes validated by qpCR in bold.

## Sheet: Additional file 2B
Probe Set ID	Gene Symbol	Gene Name	UA T0 / HC	RA T0 / HC	SLA T0 / HC	NIA T0 / HC	P value 4	F value 4
232007_at	AGPAT5	1-acylglycerol-3-phosphate O-acyltransferase 5 (lysophosphatidic acid acyltransferase, epsilon	2.44109	1.60562	1.39965	1.47678	0.00111	5.64211
1563573_at	ARHGEF3	Rho guanine nucleotide exchange factor (GEF) 3	2.00813	1.57413	1.57694	1.21559	2.78e-05	8.92154
234159_at	ARID1A	AT rich interactive domain 1A (SWI-like)	2.00133	1.37793	1.40668	1.0602	3.61e-13	34.3321
232614_at	BCL2	B-cell CLL/lymphoma 2	2.0075	1.06758	1.0053	1.03334	0.00143	5.43683
232210_at	BCL2	B-cell CLL/lymphoma 2	2.02675	1.25938	0.998354	0.956152	3.54e-08	16.1926
231332_at	C12orf72	chromosome 12 open reading frame 72	2.1307	0.869116	1.17933	0.819467	0.0343	2.93189
242509_at	C16orf74	chromosome 16 open reading frame 74	2.23819	1.27227	1.71521	1.16226	1.09e-05	9.82907
232500_at	C20orf74	chromosome 20 open reading frame 74	2.00325	1.65831	1.27092	1.0075	1.29e-07	14.6308
230860_at	C3orf34	chromosome 3 open reading frame 34	2.17753	1.9697	1.34043	1.48607	0.000272	6.84384
1555370_a_at	CAMTA1	calmodulin binding transcription activator 1	2.06169	0.926745	0.992056	0.815917	0.00276	4.8961
1561155_at	CATSPER2P1	cation channel, sperm associated 2 pseudogene 1	2.19328	1.1758	0.909746	0.999135	2.22e-05	9.13828
1568834_s_at	CCDC90B	coiled-coil domain containing 90B	2.02945	1.15171	1.30488	1.01495	1.34e-07	14.5897
209396_s_at	CHI3L1	chitinase 3-like 1 (cartilage glycoprotein-39)	2.1005	1.87278	1.94627	1.06337	0.00434	4.53285
204055_s_at	CTAGE5	CTAGE family, member 5 pseudogene; CTAGE family member; CTAGE family, member 4; CTAGE family, member 5	2.30535	1.73713	1.2762	1.0349	1.39e-05	9.59709
206775_at	CUBN	cubilin (intrinsic factor-cobalamin receptor)	2.07807	0.835633	1.2453	1.12456	7.71e-07	12.5845
240798_at	CUX1	cut-like homeobox 1	2.10512	1.12037	1.15524	0.673314	7.02e-08	15.3587
237544_at	eif4e3	eukaryotic translation initiation factor 4E family member 3	2.36599	1.90617	1.46864	1.44362	6.76e-14	37.8963
242983_at	EIF4ENIF1	eukaryotic translation initiation factor 4E nuclear import factor 1	2.1704	1.42222	1.08095	1.02864	0.00808	4.03961
217179_x_at	ENSG00000211644	unknown	2.11511	1.39992	1.00697	1.02061	4.27e-07	13.2431
1569202_x_at	EXOC6B	exocyst complex component 6B	2.56857	1.31095	1.02028	1.11916	2.4e-05	9.06375
1563509_at	FYB	FYN binding protein (FYB-120/130)	2.35021	1.51775	1.14877	1.11553	0.0442	2.73961
1553723_at	GPR97	G protein-coupled receptor 97	2.03813	1.39639	1.62374	0.95894	2.59e-05	8.98752
1559050_at	HCG27	HLA complex group 27	2.36362	1.90851	1.37855	1.47314	0.0133	3.6549
236934_at	IGF1R	insulin-like growth factor 1 receptor	2.1334	1.40893	1.10707	0.932607	8.42e-06	10.0854
214973_x_at	IGHD, LOC100290059, LOC100292999	immunoglobulin heavy constant delta	2.16922	1.36238	0.920997	1.07128	3.23e-12	30.2209
216541_x_at	IGHG1, IGHM, LOC100133862	immunoglobulin heavy variable 1-69; similar to hCG1773549	2.11793	1.70226	1.49948	1.24595	8.33e-08	15.1497
216491_x_at	IGHM	immunoglobulin heavy constant gamma 1 (G1m marker); immunoglobulin heavy constant mu; immunoglobulin heavy variable 3-7; immunoglobulin heavy constant gamma 3 (G3m marker); immunoglobulin heavy variable 3-11 (gene/pseudogene); immunoglobulin heavy variable 4-31; immunoglobulin heavy locus	2.23343	1.56669	1.44294	0.968903	0.000392	6.52247
216207_x_at	IGKC, IGKV1-5, LOC100291464, LOC650405, LOC652493, LOC652694	similar to hCG26659; immunoglobulin kappa constant; similar to Ig kappa chain V-I region HK102 precursor	2.40999	1.51287	1.39266	1.3443	0.038	2.85462
217258_x_at	IGL@, IGLV1-44, LOC100290557	immunoglobulin lambda variable 2-11; immunoglobulin lambda constant 2 (Kern-Oz- marker); immunoglobulin lambda variable 1-44; immunoglobulin lambda constant 1 (Mcg marker); immunoglobulin lambda variable 1-40; immunoglobulin lambda variable 3-21; immunoglobulin lambda locus; immunoglobulin lambda constant 3 (Kern-Oz+ marker)	2.01723	1.54763	1.31717	1.18087	0.000103	7.70679
215946_x_at	IGLL3	immunoglobulin lambda-like polypeptide 3	2.0073	1.54364	1.1692	1.30833	1.71e-10	23.61
215777_at	IGLV4-60	immunoglobulin lambda variable 4-60	2.32621	1.29995	1.43461	1.23438	0.00437	4.52653
220704_at	IKZF1	IKAROS family zinc finger 1 (Ikaros)	2.02701	1.13881	1.29854	1.09002	0.00151	5.38752
203991_s_at	KDM6A	lysine (K)-specific demethylase 6A	2.10166	1.60733	1.1796	1.25225	5.15e-06	10.5811
239946_at	KIAA0922	KIAA0922	2.29109	1.34933	1.19812	1.03109	4.63e-10	22.0888
228377_at	KLHL14	kelch-like 14 (Drosophila)	2.52029	1.10783	1.79908	1.06708	6.72e-10	21.5391
232623_at	LOC100128751	INM04	2.25863	1.43739	1.6387	1.36057	0.000355	6.61034
1564639_at	LOC389906	hypothetical protein LOC100291323	2.03525	0.96383	0.843405	1.36144	0.00662	4.19659
236149_at	LOC728554, THOC3	similar to THO complex 3; THO complex 3	2.16652	1.45446	1.63499	1.09297	7.1e-07	12.6768
242405_at	MAML2	mastermind-like 2 (Drosophila)	2.01796	1.29858	1.07522	1.08997	6.42e-05	8.13633
210958_s_at	MAST4	microtubule associated serine/threonine kinase family member 4	2.00318	1.37659	1.31455	1.02022	0.000879	5.83507
210483_at	MGC31957	hypothetical protein MGC31957	2.08821	1.57423	1.55228	1.21277	5.15e-05	8.33934
222290_at	OR2A20P, OR2A5, OR2A9P	olfactory receptor, family 2, subfamily A, member 5	2.13721	0.982367	0.952562	1.05141	0.00192	5.19013
226317_at	PPP4R2	protein phosphatase 4, regulatory subunit 2	2.25258	1.24305	1.14783	1.26915	9.33e-05	7.79487
241595_at	RERE	arginine-glutamic acid dipeptide (RE) repeats	2.38981	1.53592	1.55256	1.07413	0.00178	5.25353
232963_at	Rfwd2	ring finger and WD repeat domain 2	2.2882	1.29347	1.4595	1.09967	0.000468	6.3682
242590_at	RG9MTD3	RNA (guanine-9-) methyltransferase domain containing 3	2.1809	1.44459	1.29005	1.36957	3.02e-13	34.7199
212699_at	SCAMP5	secretory carrier membrane protein 5	2.01569	1.38093	1.59237	1.17078	3.34e-08	16.2673
1562250_at	SEMA4D	sema domain, immunoglobulin domain (Ig), transmembrane domain (TM) and short cytoplasmic domain, (semaphorin) 4D	2.48915	0.97907	1.02569	0.947134	0.000744	5.97544
235683_at	SESN3	sestrin 3	2.24206	1.7455	1.32907	1.00331	0.000523	6.2722
1557238_s_at	Setd5	SET domain containing 5	2.07671	1.34731	1.29321	1.36975	1.39e-06	11.953
233946_at	SMU1	smu-1 suppressor of mec-8 and unc-52 homolog (C. elegans)	2.09264	1.20117	1.37918	1.56742	0.00906	3.9498
227725_at	ST6GALNAC1	ST6 (alpha-N-acetyl-neuraminyl-2,3-beta-galactosyl-1,3)-N-acetylgalactosaminide alpha-2,6-sialyltransferase 1	2.0002	1.16316	1.16597	1.10083	0.0101	3.86771
230323_s_at	TMEM45B	transmembrane protein 45B	2.2925	1.39614	0.854797	1.4014	8.97e-08	15.0624
237895_at	TNRC6B	trinucleotide repeat containing 6B	2.04487	1.19499	1.31184	1.03419	1.5e-05	9.51725
1569500_at	unknown	unknown	2.33028	1.18845	1.38141	1.67371	0.0041	4.57826
236229_at	unknown	unknown	2.06665	1.07559	1.31832	1.03308	5.73e-07	12.9133
237201_at	unknown	unknown	2.03229	1.48883	1.16674	1.18638	5.63e-07	12.9344
244422_at	unknown	unknown	2.05109	1.53856	1.03252	1.26737	2.51e-07	13.8533
238378_at	unknown	unknown	2.07395	1.09041	0.938111	1.04002	1.73e-07	14.2897
242827_x_at	unknown	unknown	2.08905	1.30571	1.3178	1.3036	1.16e-07	14.7634
241818_at	Zfp90	zinc finger protein 90 homolog (mouse)	2.09564	1.06803	1.16962	1.07383	6.18e-08	15.516
236128_at	ZNF91	zinc finger protein 91	2.0734	1.07493	0.762931	1.08519	0.0133	3.65872
Baseline up-regulated 'UA-specific' transcripts (n=62) = 55 annotated genes + 6 unknown. Genes validated by qPCR in bold.

## Sheet: Additional file 2C
Probe Set ID	Gene Symbol	Gene Name	RA T0 / HC	UA T0 / HC	SLA T0 / HC	NIA T0 / HC	P value 4	F value 4
242961_x_at	DDX58	DEAD (Asp-Glu-Ala-Asp) box polypeptide 58 (RIG-I)	2.14489	2.09851	1.00478	1.10357	0.0133	3.65491
1556820_a_at	DLEU2	deleted in lymphocytic leukemia 2 (non-protein coding); deleted in lymphocytic leukemia 2-like	2.2085	2.38084	1.46309	1.71391	3.85e-07	13.361
1556821_x_at	DLEU2	deleted in lymphocytic leukemia 2 (non-protein coding); deleted in lymphocytic leukemia 2-like	2.34048	2.27683	1.93206	1.62747	4.45e-05	8.47791
221345_at	FFAR2	free fatty acid receptor 2	2.8587	2.3462	1.77206	0.812216	0.000412	6.47864
202411_at	IFI27	interferon, alpha-inducible protein 27	3.86846	3.44126	1.63909	0.948373	0.000358	6.60294
204439_at	IFI44L	interferon-induced protein 44-like	2.28363	2.54548	1.75675	0.655867	0.00193	5.18804
203153_at	IFIT1	interferon-induced protein with tetratricopeptide repeats 1	3.24995	2.65336	1.87891	1.08936	0.000159	7.31509
226757_at	IFIT2	interferon-induced protein with tetratricopeptide repeats 2	2.77908	2.3084	1.79917	1.14556	6.42e-05	8.13668
217502_at	IFIT2	interferon-induced protein with tetratricopeptide repeats 2	2.32252	1.64662	1.68091	0.885877	0.000473	6.35838
204747_at	IFIT3	interferon-induced protein with tetratricopeptide repeats 3	2.61473	2.20243	1.83323	0.946372	7.36e-05	8.00939
229450_at	IFIT3	interferon-induced protein with tetratricopeptide repeats 3	2.77151	2.29591	1.8005	1.12116	0.000187	7.17125
210119_at	KCNJ15	potassium inwardly-rectifying channel, subfamily J, member 15	3.57496	2.53542	1.99145	1.27884	0.000688	6.03989
206765_at	KCNJ2	potassium inwardly-rectifying channel, subfamily J, member 2	4.57091	2.82319	1.66783	1.84243	0.000175	7.22859
203435_s_at	MME	membrane metallo-endopeptidase	2.04136	2.17631	1.53084	0.943859	0.0232	3.22787
240440_at	NPL	N-acetylneuraminate pyruvate lyase (dihydrodipicolinate synthase)	2.75707	2.07381	1.54129	1.37291	1.21e-07	14.7082
222662_at	PPP1R3B	protein phosphatase 1, regulatory (inhibitor) subunit 3B	2.18759	2.00146	1.52925	1.21686	3.46e-05	8.71412
242625_at	RSAD2	radical S-adenosyl methionine domain containing 2	2.82996	2.78725	1.68746	0.805233	2.58e-05	8.99404
213797_at	RSAD2	radical S-adenosyl methionine domain containing 2	2.44104	1.93195	1.60114	0.985034	0.000888	5.82633
243271_at	SAMDL9	sterile alpha motif domain containing 9-like	2.48107	2.59385	1.91187	1.75701	2.57e-05	8.99593
234644_x_at	TNFRSF10C	tumor necrosis factor receptor superfamily, member 10c, decoy without an intracellular domain	2.06047	2.03297	1.72404	1.03259	6.81e-05	8.08137
242234_at	XAF1	XIAP associated factor 1	2.4272	2.8439	1.98256	1.50694	1.74e-05	9.37653
Baseline up-regulated 'RA & UA common' transcripts (n=21) = 17 annotated genes. IFN response genes indicated in red (n=8). Genes validated by qPCR in bold.

## Sheet: Additional file 2D
Probe Set ID	Gene Symbol	Gene Name	RA / HC	UA / HC	SLA / HC	NIA / HC	P value	F value
236796_at	Bach2	BTB and CNC homology 1, basic leucine zipper transcription factor 2	0.489451	0.920849	0.809322	0.514937	0.000501	6.309
244443_at	CHD2	chromodomain helicase DNA binding protein 2	0.498037	0.602023	0.899143	0.621121	0.0043	4.54023
232204_at	EBF1	early B-cell factor 1	0.483697	0.754156	0.902715	0.65249	0.000509	6.29623
240513_at	EIF3M	eukaryotic translation initiation factor 3, subunit M	0.475428	1.08043	1.03421	0.636986	7.43e-07	12.6266
203240_at	FCGBP	Fc fragment of IgG binding protein; similar to IgGFc-binding protein precursor (FcgammaBP) (Fcgamma-binding protein antigen)	0.476429	0.980489	0.829074	0.588296	2.45e-05	9.04115
209840_s_at	LRRN3	leucine rich repeat neuronal 3	0.455774	1.41986	0.769838	0.904475	0.0179	3.42585
220145_at	MAP9	microtubule-associated protein 9	0.499272	0.717775	0.840938	0.565235	3.22e-07	13.5671
219700_at	PLXDC1	plexin domain containing 1	0.493271	1.08202	0.858625	0.81215	0.000355	6.60841
Baseline down-regulated 'RA-specific' trancripts (n=8) = 8 annotated genes

## Sheet: Additional file 2E
Probe Set ID	Gene Symbol	Gene Name	UA / HC	RA / HC	SLA / HC	NIA / HC	P value	F value
219935_at	ADAMTS5	ADAM metallopeptidase with thrombospondin type 1 motif, 5	0.111089	1.29312	0.849954	0.663963	0.000247	6.92425
233009_at	C10orf118	chromosome 10 open reading frame 118	0.170965	1.35532	0.627795	0.646649	1.26e-11	27.8311
1553626_a_at	C17orf57	chromosome 17 open reading frame 57	0.304285	1.12997	1.43657	0.713993	0.00302	4.82377
201615_x_at	CALD1	caldesmon 1	0.330878	1.02037	0.715334	0.687396	6.04e-08	15.5441
215101_s_at	CXCL5	chemokine (C-X-C motif) ligand 5	0.37102	1.00483	0.676004	0.517593	0.000436	6.42923
203032_s_at	FH	fumarate hydratase	0.374674	1.08649	0.83476	0.595914	0.000156	7.33456
206674_at	FLT3	fms-related tyrosine kinase 3	0.404002	0.601006	0.665705	0.722384	6.27e-07	12.814
231367_s_at	FNDC3A	fibronectin type III domain containing 3A	0.479627	0.696635	0.907484	0.594869	1.77e-05	9.35881
228376_at	GGTA1	glycoprotein, alpha-galactosyltransferase 1	0.41057	0.792568	1.44194	0.67588	0.00879	3.97298
1560263_at	GPBP1L1	GC-rich promoter binding protein 1-like 1	0.417017	1.60034	1.44625	0.73273	0.00771	4.07593
214307_at	HGD	homogentisate 1,2-dioxygenase (homogentisate oxidase)	0.418315	1.94383	0.958591	0.92668	1.15e-06	12.1578
213537_at	HLA-DPA1	major histocompatibility complex, class II, DP alpha 1	0.424685	1.80205	1.40686	1.03489	7.89e-05	7.94588
217362_x_at	HLA-DRB6	major histocompatibility complex, class II, DR beta 6 (pseudogene)	0.4355	0.96898	1.2197	0.731487	1.6e-09	20.287
216493_s_at	IGF2BP3	insulin-like growth factor 2 mRNA binding protein 3	0.44874	1.02223	1.06341	0.791274	4.85e-07	13.1017
208198_x_at	KIR2DS1	killer cell immunoglobulin-like receptor, two domains, short cytoplasmic tail, 1; killer cell immunoglobulin-like receptor, two domains, short cytoplasmic tail, 3; killer cell immunoglobulin-like receptor, two domains, short cytoplasmic tail, 5	0.451386	1.05541	0.870739	1.01232	0.000624	6.12312
211532_x_at	KIR2DS2	killer cell immunoglobulin-like receptor, two domains, short cytoplasmic tail, 2; killer cell immunoglobulin-like receptor, two domains, short cytoplasmic tail, 4	0.45802	0.824762	0.521396	0.504033	0.0316	2.994
211389_x_at	KIR3DS1	killer cell immunoglobulin-like receptor, three domains, short cytoplasmic tail, 1; killer cell immunoglobulin-like receptor, three domains, long cytoplasmic tail, 1	0.477189	0.812963	1.02791	0.63963	0.00104	5.69485
1555847_a_at	LOC284454	hypothetical protein LOC284454	0.478905	0.931277	0.577158	0.726184	0.00551	4.34274
239035_at	MTHFR	5,10-methylenetetrahydrofolate reductase (NADPH)	0.481651	1.416	1.35986	0.753511	1.61e-13	35.9894
219304_s_at	PDGFD	platelet derived growth factor D	0.481735	1.14896	0.866696	0.776733	1.55e-05	9.48509
209803_s_at	PHLDA2	pleckstrin homology-like domain, family A, member 2	0.485051	0.852931	1.19173	0.819125	0.000277	6.82582
237867_s_at	PID1	phosphotyrosine interaction domain containing 1	0.488218	0.905937	0.873038	0.558796	2.19e-06	11.4662
1553176_at	SH2D1B	SH2 domain containing 1B	0.490593	1.25154	1.16755	0.998898	0.0177	3.4354
235852_at	STON2	stonin 2	0.491037	0.69725	0.729189	0.517284	0.00412	4.57293
235086_at	THBS1	thrombospondin 1	0.492036	1.08385	1.08624	0.550287	0.000447	6.40788
220384_at	TXNDC3	thioredoxin domain containing 3 (spermatozoa)	0.492041	1.04282	0.75302	0.801848	2.87e-06	11.1861
220117_at	ZNF385D	zinc finger protein 385D	0.492507	0.656004	0.860315	0.769587	0.00195	5.1806
Baseline down-regulated 'UA-specific' transcripts (n=27) = 27 annotated genes

## Sheet: Additional file 2F
Probe Set ID	Gene Symbol	Healthy control - linear	RA day 0 - linear	UA day 0 - linear	SLA day 0 - linear	NIA day 0 - linear	P value	F value	RA T0 / HC	UA T0 / HC	SLA T0 / HC	NIA T0 / HC
231697_s_at	TMEM49	41.117	111.737	66.219	80.472	118.434	3.1e-07	13.61	0.230257	0.166574	0.274956	0.0626497
206834_at	HBD	80.401	366.08	180.31	240.013	228.148	0.0186	3.39829	0.290512	0.201464	0.317886	0.0730114
210746_s_at	EPB42	15.608	47.234	33.542	37.319	39.535	0.00781	4.0657	0.343562	0.259633	0.332029	0.0858738
224917_at	MIR21	315.933	904.909	508.75	662.214	774.926	2.54e-06	11.3146	0.256947	0.201761	0.279639	0.10526
219672_at	ERAF	33.857	124.016	68.784	68.514	81.946	0.00131	5.50673	0.469586	0.484498	0.423955	0.121293
226444_at	SLC39A10	23.243	48.021	51.477	58.583	53.655	0.000134	7.47224	0.3892	0.309661	0.426543	0.125953
230805_at	MIR142	203.675	367.592	413.607	428.109	451.326	1.6e-06	11.8034	0.180713	0.243975	0.277278	0.131836
232034_at	LOC203274	98.091	266.307	162.79	126.896	210.556	1.78e-07	14.2519	0.389388	0.242633	0.385771	0.138922
236314_at	EPM2AIP1	26.954	36.329	39.024	38.688	57.841	0.000728	5.9929	0.410424	0.217301	0.331028	0.148727
214433_s_at	SELENBP1	17.49	51.455	40.21	41.151	37.433	0.0273	3.106	0.471869	0.217499	0.282608	0.149904
204419_x_at	HBG1, HBG2	233.935	1099.33	780.914	655.398	489.137	0.0133	3.65391	0.668652	0.382302	0.463365	0.152319
205389_s_at	ANK1	22.62	55.209	33.194	35.747	47.164	3.7e-08	16.1366	0.452183	0.334215	0.33886	0.161265
240182_at	unknown	17.835	17.26	24.159	20.014	36.74	6.98e-08	15.3668	0.184923	0.295525	0.388788	0.163238
1552713_a_at	SLC4A1	9.716	22.611	18.946	14.883	19.841	0.00732	4.11732	0.53242	0.315282	0.414867	0.16572
231513_at	KCNJ2	19.141	59.544	58.001	30.686	38.996	0.000523	6.27174	0.932279	0.48456	0.698512	0.17373
219730_at	MED18	18.254	43.336	37.185	28.884	37.158	3.32e-05	8.7545	0.800108	0.321046	0.49244	0.175572
204848_x_at	HBG1, HBG2	250.179	1182.02	700.478	693.26	505.693	0.0107	3.82354	0.360407	0.320024	0.439713	0.179564
206632_s_at	APOBEC3B	17.813	29.573	30.662	18.061	35.806	0.025	3.1725	0.884196	0.443702	0.635031	0.186831
206765_at	KCNJ2	41.652	190.388	117.592	69.469	76.741	0.000175	7.22859	0.488644	0.252051	0.836962	0.188623
205900_at	KRT1	33.417	88.139	26.98	29.762	61.126	0.00109	5.66237	0.666366	0.355128	0.457276	0.189408
232555_at	CREB5	29.558	87.181	55.528	36.744	52.342	0.000107	7.67071	0.563284	0.32374	0.492843	0.203803
243271_at	SAMD9L	41.312	102.498	107.157	78.983	72.586	2.57e-05	8.99593	0.696236	0.414349	0.618799	0.209032
1556820_a_at	DLEU2	14.719	32.508	35.045	21.536	25.228	3.85e-07	13.361	0.299082	0.4283	0.368002	0.213786
213515_x_at	HBG1, HBG2	274.294	1239.72	758.364	706.554	463.045	0.00623	4.24576	0.483113	0.436305	0.446642	0.216247
224009_x_at	DHRS9	47.036	96.902	75.976	55.505	79.186	0.0167	3.48078	0.469783	0.515436	0.438357	0.229014
243824_at	unknown	94.6	235.791	112.404	118.347	158.789	2.72e-05	8.9417	0.664274	0.373005	0.432906	0.231659
1569500_at	unknown	26.146	31.073	60.927	36.118	43.76	3.54e-08	16.1926	0.482731	0.220027	0.38309	0.232063
1554930_a_at	FUT8	22.943	50.493	41.6	30.952	37.584	1.74e-14	40.1221	0.920225	0.601599	0.620659	0.236878
1556821_x_at	DLEU2	34.304	80.288	78.105	66.278	55.829	4.45e-05	8.47791	0.33672	0.563128	0.374464	0.237167
213455_at	FAM114A1	15.39	35.923	25.601	27.421	24.565	6.49e-11	25.1526	0.312084	0.291513	0.69323	0.242972
238439_at	ANKRD22	29.488	80.762	32.282	61.947	47.032	0.000377	6.55681	0.729315	0.349286	0.595396	0.248305
206871_at	ELANE	14.705	35.126	16.496	22.759	23.29	9.39e-05	7.78869	0.525387	0.513528	0.539264	0.249102
233946_at	SMU1	17.869	21.463	37.393	24.644	28.008	3.23e-12	30.2209	0.425257	0.547401	0.916873	0.258193
206978_at	CCR2	848.384	1832.22	993.827	1171.8	1319.73	0.00218	5.08656	0.415896	0.345927	0.452811	0.259012
223240_at	FBXO8	28.989	84.216	56.844	31.975	45.008	1.72e-10	23.6034	0.509342	0.52231	0.52346	0.264296
240948_at	unknown	25.542	59.124	27.487	35.028	39.14	8.1e-07	12.5321	0.349605	0.385369	0.437526	0.266518
242234_at	XAF1	38.348	93.079	109.059	76.028	57.789	1.74e-05	9.37653	0.665415	0.547337	0.712694	0.266542
1556185_a_at	unknown	11.725	28.567	21.162	14.912	17.592	0.000742	5.97745	0.504668	0.623723	0.642115	0.266739
204007_at	FCGR3B	193.512	652.812	628.926	755.9	290.275	2.82e-09	19.4962	0.51218	0.617534	0.571978	0.2673
241881_at	OR2W3	17.366	38.568	18.57	28.829	25.985	0.00438	4.52412	0.688097	0.570263	0.713336	0.271321
229934_at	LOC283567	146.454	342.926	211.853	234.778	218.279	0.00385	4.62853	0.874611	0.492749	0.570192	0.277287
1564204_at	FAM91A2	13.713	13.03	24.888	28.278	20.39	6.82e-13	33.1195	0.766697	0.469095	0.800171	0.277371
230860_at	C3orf34	62.609	123.321	136.333	83.923	93.042	5.15e-05	8.33934	0.739794	0.454195	0.694341	0.277739
240336_at	HBM	45.032	176.951	137.747	137.172	66.659	0.00525	4.37988	0.63261	0.497053	0.563008	0.286427
232007_at	AGPAT5	34.264	55.015	83.641	47.957	50.6	1.71e-10	23.61	0.79652	0.378531	0.8936	0.289556
1559050_at	HCG27	37.009	70.631	87.474	51.018	54.519	0.000103	7.70679	0.566672	0.790577	0.432891	0.292135
237544_at	eif4e3	14.052	26.785	33.247	20.637	20.286	3.34e-08	16.2673	0.427831	0.405041	0.563859	0.297979
211821_x_at	GYPA	9.578	19.604	13.143	13.772	13.827	0.0195	3.36067	0.332193	0.610294	0.559603	0.298321
206697_s_at	HP	71.348	176.756	81.401	154.693	102.682	0.0021	5.11735	0.448387	0.416307	0.404854	0.299727
216950_s_at	FCGR1A, FCGR1C	262.016	766.362	281.931	411.261	376.841	5.71e-05	8.24469	0.601438	0.83058	0.601811	0.303606
1557543_at	Notch2	28.443	66.12	49.698	32.569	40.476	0.0011	5.64912	0.478654	0.453252	0.446042	0.307992
205513_at	TCN1	17.475	21.363	30.467	36.771	24.711	0.0388	2.83876	0.617926	0.514723	0.605781	0.313355
231274_s_at	Slc25a37	67.568	179.159	118.043	105.589	95.205	0.0132	3.66056	0.331317	0.540037	0.751265	0.318216
211546_x_at	SNCA	179.768	367.811	194.297	289.76	252.465	0.00705	4.1468	0.295281	0.340835	0.599534	0.322777
230323_s_at	TMEM45B	13.683	19.103	31.368	11.696	19.175	5.63e-07	12.9344	0.654586	0.524153	0.603964	0.323798
206026_s_at	TNFAIP6	14.21	45.426	30.71	29.388	19.903	0.00148	5.40537	0.987439	0.670131	0.641967	0.324258
207459_x_at	GYPB	16.184	43.468	19.892	21.104	22.654	2.47e-05	9.03452	0.434545	0.512347	0.665475	0.324553
208470_s_at	HP, HPR	65.922	159.624	32.914	171.052	92.178	6.49e-06	10.3454	0.619004	0.618532	0.698932	0.329422
224414_s_at	CARD6	146.97	326.665	210.204	181.604	202.071	2.47e-06	11.3415	0.535497	0.598229	0.676521	0.329722
240440_at	NPL	18.64	51.393	38.657	28.73	25.592	1.21e-07	14.7082	0.590119	0.627828	0.694941	0.330909
1557238_s_at	Setd5	12.459	16.786	25.873	16.112	17.065	1.39e-06	11.9526	0.845379	0.508253	0.513088	0.331957
242590_at	RG9MTD3	24.385	35.226	53.181	31.458	33.397	7.71e-07	12.5845	0.603749	0.566964	0.715501	0.332944
232636_at	SLITRK4	25.187	59.678	25.801	29.964	34.418	5.58e-07	12.9439	1.46075	0.591788	0.57896	0.333842
1564639_at	LOC389906	18.295	17.634	37.236	15.43	24.908	4.63e-10	22.0888	0.510073	0.448718	0.49788	0.336612
232623_at	LOC100128751	48.937	70.342	110.532	80.194	66.583	1.5e-05	9.51725	0.778214	0.649638	0.714017	0.336686
210772_at	FPR2	69.348	172.297	101.972	129.5	94.09	0.00522	4.38511	0.594314	0.846207	0.837248	0.336977
208891_at	DUSP6	1535.8	3087.77	2103.03	2318.95	2072.11	0.0154	3.54419	0.803446	0.910845	0.889492	0.338861
203946_s_at	ARG2	24.792	52.97	26.538	28.841	33.409	0.003	4.82995	0.560366	0.517802	0.657292	0.341241
1562511_at	LYST	17.339	36.424	33.214	24.001	23.362	6.48e-06	10.3475	0.788021	0.388402	0.497085	0.343739
216207_x_at	IGKC, IGKV1-5, LOC100291464, LOC650405, LOC652493, LOC652694	489.782	740.976	1180.37	682.101	658.415	0.00143	5.43683	0.507525	0.469489	0.718898	0.34564
228361_at	E2F2	88.962	179.291	107.428	116.983	119.501	5.28e-07	13.0077	1.55925	0.526324	0.602982	0.34618
1552553_a_at	NLRC4	145.907	322.403	139.714	189.157	195.967	3.29e-05	8.76199	0.808388	0.655853	0.377645	0.350343
231688_at	MMP8	9.595	14.923	13.711	23.494	16.282	0.00112	5.63745	0.542915	0.658359	0.640475	0.353393
1556590_s_at	SAPS3	25.29	53.384	27.748	31.752	33.909	0.0219	3.27211	0.426839	0.492828	0.516666	0.35358
208352_x_at	ANK1	36.633	85.067	53.281	52.613	48.603	3.62e-07	13.4303	0.990692	0.831027	0.790395	0.354906
221477_s_at	SOD2	221.373	586.403	275.743	402.67	292.947	2.14e-11	26.9441	0.463593	0.54975	0.525852	0.355022
235295_at	PANX1	34.908	72.01	42.964	43.397	46.157	3.41e-05	8.72727	0.698682	0.451377	0.61926	0.35881
208121_s_at	PTPRO	36.061	74.205	64.021	34.272	47.451	0.000593	6.16532	0.585143	0.594648	0.854312	0.360714
204467_s_at	SNCA	94.43	202.657	90.851	185.428	124.114	0.0433	2.7556	0.817864	0.579859	0.83831	0.363471
216829_at	IGK@, IGKC, IGKV1-5, LOC652694	14.521	29.306	26.497	16.221	19.016	9.38e-09	17.8818	0.447688	0.602834	0.562719	0.363583
212807_s_at	SORT1	62.576	140.923	65.1	82.149	81.899	1.38e-09	20.4994	0.827343	0.470447	0.734549	0.366266
215946_x_at	IGLL3	535.561	826.714	1075.03	626.179	700.689	0.00111	5.64211	1.06117	0.49843	0.641201	0.367121
242827_x_at	unknown	119.922	156.583	250.524	158.034	156.331	0.00808	4.03961	0.844738	0.859322	0.945743	0.368431
226722_at	FAM20C	69.181	149.998	52.083	74.368	89.97	3.26e-09	19.2923	0.935576	0.711451	0.624903	0.369303
201890_at	RRM2	40.851	85.174	58.679	82.247	53.076	0.000818	5.89491	0.600242	1.21083	0.642273	0.370139
204466_s_at	SNCA	577.167	1365.47	569.542	1034.18	749.327	0.0156	3.53323	0.467813	0.617055	0.555975	0.370333
229560_at	TLR8	804.813	1693.68	952.986	1101.4	1038.3	0.000228	6.99695	0.515583	0.539864	0.757617	0.37068
206493_at	ITGA2B	361.075	1043.61	301.035	609.248	461.77	0.000382	6.54403	0.780538	0.750036	0.82144	0.372926
210119_at	KCNJ15	21.578	77.141	54.71	42.972	27.595	0.000688	6.03989	0.675982	0.584743	0.759253	0.373143
218660_at	DYSF	180.399	453.663	231.212	251.464	229.277	2.11e-05	9.18762	0.520848	0.571212	0.725694	0.375243
1559117_at	unknown	21.499	48.01	20.861	30.727	27.316	8.97e-05	7.83001	0.493147	0.699966	0.605835	0.376092
207269_at	DEFA4	40.301	102.345	60.453	101.855	51.158	0.0277	3.09335	0.717601	0.59661	0.610448	0.378801
226317_at	PPP4R2	181.439	225.537	408.705	208.261	230.273	2.51e-07	13.8533	0.785676	0.668076	0.570674	0.384601
244422_at	unknown	28.052	43.16	57.538	28.964	35.553	9.33e-05	7.79487	0.637931	0.931049	0.971868	0.385962
208893_s_at	DUSP6	1093.47	2212.81	1266.69	1645.31	1382.14	0.00386	4.62488	0.736449	0.765755	0.690263	0.388118
221942_s_at	GUCY1A3	75.172	198.085	49.811	125.18	94.894	1.23e-06	12.0864	1.21936	0.476842	0.727933	0.3885
225285_at	BCAT1	74.721	157.898	71.045	124.859	94.199	1.72e-05	9.38919	0.618244	0.609115	0.741055	0.388779
212169_at	FKBP9	36.251	77.744	36.554	46.78	45.411	6.37e-11	25.1852	0.606477	0.635978	0.822372	0.38937
203991_s_at	KDM6A	53.458	85.925	112.351	63.059	66.943	0.00192	5.19013	0.829816	0.948216	0.911215	0.39031
216541_x_at	IGHG1, IGHM, LOC100133862	16.639	28.324	35.24	24.95	20.731	8.33e-08	15.1497	0.900943	0.505823	0.685275	0.390577
215777_at	IGLV4-60	29.344	38.146	68.26	42.097	36.222	0.00151	5.38752	0.870224	0.731169	0.822577	0.390733
219684_at	RTP4	109.975	241.395	197.433	185.316	135.733	0.000497	6.31578	0.695757	0.477192	0.919941	0.391627
221748_s_at	TNS1	32.244	98.764	40.97	60.194	39.788	0.00162	5.33056	0.597623	0.797844	0.698251	0.393954
217518_at	MYOF	19.337	40.847	26.355	31.556	23.742	1.36e-09	20.5192	0.412642	0.743605	0.571672	0.396193
236081_at	SNCA	34.284	87.688	34.052	57.973	41.944	0.0202	3.33393	0.634801	0.940065	0.647999	0.398137
225207_at	PDK4	246.33	543.351	197.546	222.923	300.372	0.0245	3.18755	0.647355	0.624793	0.916504	0.398204
222662_at	PPP1R3B	43.156	94.407	86.375	65.996	52.515	3.46e-05	8.71412	0.639771	0.456004	0.695463	0.399946
1563573_at	ARHGEF3	26.714	42.051	53.644	42.126	32.473	0.00178	5.25353	0.552963	0.68107	0.625222	0.40221
202112_at	VWF	53.242	139.76	61.007	67.126	64.671	1.26e-06	12.0549	0.539784	0.55654	0.591228	0.402283
236065_at	unknown	19.77	44.926	24.623	36.478	23.986	1.31e-07	14.6121	0.590249	0.84865	0.624138	0.402389
210483_at	MGC31957	30.225	47.58	63.115	46.917	36.656	0.000272	6.84384	0.631437	0.737236	0.718756	0.40264
202718_at	IGFBP2	17.066	50.308	18.678	27.778	20.584	1.55e-05	9.48759	0.496715	0.683714	0.552672	0.403433
206343_s_at	NRG1	118.798	318.143	126.5	145.51	142.909	0.00418	4.56281	0.582086	0.572465	0.585454	0.405414
226179_at	SLC25A37	166.916	346.767	316.759	247.213	200.646	0.0174	3.44828	0.576023	0.683819	0.671342	0.40567
220005_at	P2RY13	204.294	466.564	244.711	278.833	245.572	0.00913	3.9436	0.718781	0.636665	0.994472	0.40577
214511_x_at	FCGR1B	354.396	932.37	376.516	547.378	424.591	0.000388	6.53154	0.649262	0.657865	0.831254	0.406215
227703_s_at	SYTL4	27.452	59.66	32.894	43.828	32.845	0.00805	4.04233	0.497231	0.57405	0.558911	0.406566
206254_at	EGF	79.064	175.429	52.029	133.005	94.235	0.000143	7.41337	0.389754	0.833484	0.729017	0.406646
226517_at	BCAT1	66.799	146.532	62.305	143.008	79.594	4.99e-06	10.6158	0.557252	0.779581	0.840775	0.408407
204628_s_at	ITGB3	140.432	314.425	132.879	205.347	166.674	0.022	3.27047	0.462601	0.624455	0.528145	0.409694
237201_at	unknown	38.783	57.741	78.818	45.249	46.011	8.97e-08	15.0624	0.611691	0.480133	0.643317	0.411368
209930_s_at	NFE2	255.907	619.309	285.797	383.201	302.785	0.000599	6.15698	0.727793	0.996607	0.775696	0.411432
217258_x_at	IGL@, IGLV1-44, LOC100290557	67.779	104.896	136.725	89.276	80.038	0.0133	3.6549	0.582625	0.719965	0.617954	0.411885
1562194_at	Zeb2	57.263	143.894	64.061	64.061	67.419	0.00191	5.19367	0.950826	0.691716	0.811773	0.411972
1554503_a_at	OSCAR	156.724	314.925	167.508	245.758	183.914	9.27e-05	7.80001	0.52364	0.648696	0.768754	0.412191
241133_at	TRBV27	611.063	1305.72	465.426	1071.34	716.113	0.0305	3.02049	0.826518	0.573212	0.756446	0.412735
212699_at	SCAMP5	29.933	41.336	60.336	47.665	35.045	6.76e-14	37.8963	0.845696	0.609074	0.618686	0.414234
202620_s_at	PLOD2	12.127	31.042	11.901	15.858	14.158	1.42e-05	9.57447	0.651837	0.707909	0.843114	0.417594
203184_at	FBN2	88.07	178.971	76.2	109.96	102.806	0.00533	4.36812	1.14299	0.607146	0.78606	0.418279
209960_at	HGF	17.362	41.421	19.836	18.953	20.219	1.46e-07	14.4835	0.767772	0.713832	0.926541	0.418443
201042_at	TGM2	21.455	57.354	28.246	37.797	24.954	1.12e-13	36.8061	0.65787	0.591717	0.731576	0.418999
242509_at	C16orf74	19.228	24.463	43.036	32.981	22.348	5.73e-07	12.9133	0.590867	0.583165	0.640312	0.42023
202953_at	C1QB	28.761	66.231	30.978	42.861	33.253	0.00127	5.53124	0.560809	0.660087	0.836764	0.422465
232903_at	unknown	15.91	36.721	20.679	21.976	18.39	8.01e-08	15.1977	0.817097	0.83356	0.845577	0.423775
221920_s_at	SLC25A37	97.432	217.235	189.451	157.375	112.512	0.0207	3.31704	0.639161	0.515063	0.729662	0.424219
240652_at	unknown	61.585	126.976	50.874	89.411	71.036	0.005	4.41989	1.0998	0.539998	0.906554	0.424631
214464_at	CDC42BPA	27.88	64.693	32.874	45.739	32.035	8.3e-06	10.0991	0.551103	1.01711	0.968077	0.427077
242094_at	unknown	49.956	112.87	32.533	56.746	57.29	3.5e-05	8.70463	0.737564	0.783145	0.919406	0.427467
201058_s_at	MYL9	74.174	249.856	67.409	174.968	82.31	0.00159	5.34518	0.798552	0.667793	0.714643	0.429408
226757_at	IFIT2	286.304	795.661	660.903	515.11	327.979	6.42e-05	8.13668	0.538825	0.617486	0.694672	0.429666
210773_s_at	FPR2	72.164	154.04	101.508	121.992	82.104	0.00928	3.93157	0.845768	0.647552	0.745185	0.429747
210387_at	HIST1H2BG	106.913	222.015	96.066	160.928	121.614	0.0105	3.84058	0.633119	0.682488	0.868573	0.430432
208862_s_at	CTNND1	38.958	82.618	50.469	43.929	25.529	1.36e-12	31.8414	0.708479	0.425006	0.633401	0.430947
206775_at	CUBN	22.701	18.97	47.175	28.27	25.529	3.02e-13	34.7199	0.636897	0.464584	0.497347	0.430989
206025_s_at	TNFAIP6	20.369	57.49	51.558	41.681	22.882	0.00033	6.67199	0.656022	0.673781	0.694913	0.431237
229450_at	IFIT3	369.291	1023.49	847.859	664.907	414.035	0.000187	7.17125	0.685027	0.690762	0.640672	0.43167
224393_s_at	CECR6	48.676	105.05	49.507	67.141	54.528	6.06e-08	15.5389	0.791302	0.650743	0.709982	0.432012
1569202_x_at	EXOC6B	16.015	20.994	41.135	16.339	17.923	3.61e-13	34.3321	0.804724	0.407394	0.464008	0.434554
229530_at	GUCY1A3	58.086	120.738	49.754	103.448	64.841	0.000364	6.58724	0.664514	0.64134	0.707134	0.435729
1563509_at	FYB	49.458	75.065	116.237	56.816	55.172	6.42e-05	8.13633	0.982119	0.459603	0.882291	0.436206
204256_at	ELOVL6	15.979	32.037	26.75	23.418	17.746	4.9e-05	8.3871	1.20396	0.692583	0.749196	0.436302
219983_at	HRASLS	45.715	118.997	32.179	64.87	50.767	0.000391	6.52391	0.635938	0.951285	0.80894	0.436355
210423_s_at	SLC11A1	293.488	621.451	371.598	370.661	325.091	0.000371	6.57089	0.604618	0.964284	1.01769	0.437081
241981_at	FAM20A	8.379	18.825	10.634	9.904	9.277	2.83e-05	8.90458	0.537127	0.770398	0.949813	0.438504
222719_s_at	PDGFC	23.152	47.023	24.872	27.325	25.633	1.5e-06	11.8713	0.503608	0.623403	0.620097	0.43873
235568_at	C19orf59	410.576	859.244	340.089	530.753	453.463	4.47e-05	8.47322	0.504363	0.600203	0.739866	0.439462
242961_x_at	DDX58	113.18	242.759	237.51	113.721	124.903	0.0133	3.65491	0.574763	0.687821	0.84926	0.440096
227725_at	ST6GALNAC1	20.202	23.498	40.408	23.555	22.239	0.0101	3.86771	1.21301	0.744954	0.993361	0.442054
232963_at	Rfwd2	11.387	14.729	26.055	16.619	12.522	2.59e-05	8.98752	0.764939	0.641771	0.758852	0.44314
117_at	HSPA6	181.946	398.884	244.164	259.67	200.07	5.54e-05	8.27238	1.21522	0.525421	0.761788	0.443717
235456_at	unknown	54.985	112.712	55.973	97.138	60.42	0.000499	6.31337	0.503574	0.793585	0.753035	0.444164
210145_at	PLA2G4A	41.025	86.78	39.217	45.894	45.046	0.00379	4.64202	0.641378	1.01855	0.718972	0.445786
214502_at	HIST1H2BJ	18.93	45.219	28.482	28.533	20.709	2.01e-05	9.23359	0.402954	0.415721	0.648818	0.447695
236149_at	LOC728554, THOC3	18.306	26.625	39.66	29.93	20.008	6.18e-08	15.516	0.508768	0.852525	0.725173	0.447747
220704_at	IKZF1	32.549	37.067	65.978	42.266	35.479	0.00437	4.52653	0.45381	0.827803	0.773188	0.447942
242405_at	MAML2	68.775	89.309	138.785	73.948	74.963	0.0442	2.73961	0.596797	0.736859	0.747197	0.449159
203153_at	IFIT1	154.176	501.063	409.084	289.682	167.954	0.000159	7.31509	0.679892	0.751964	0.745523	0.449553
205098_at	CCR1	798.784	1921.18	929.727	1170.84	869.342	0.000574	6.19417	0.584897	0.511415	0.568347	0.450493
236128_at	ZNF91	28.503	30.639	59.098	21.746	30.931	0.000392	6.52247	0.659843	0.811356	0.793022	0.451237
214769_at	CLCN4	23.97	53.416	28.26	32.866	25.993	1.89e-05	9.29604	0.623916	1.14355	0.510071	0.451645
206237_s_at	NRG1	42.005	87.415	50.403	44.33	45.51	0.022	3.26878	0.662208	0.672655	0.699829	0.452812
211163_s_at	TNFRSF10C	32.797	84.369	67.431	81.754	35.504	0.00113	5.62747	0.648817	0.7084	0.958341	0.453111
229114_at	GAB1	14.893	32.121	17.439	14.704	16.007	1.8e-07	14.238	0.505214	0.834273	0.779556	0.453274
205660_at	OASL	112.994	231.59	194.045	194.137	121.394	0.000259	6.88493	0.719141	1.03334	1.13289	0.45349
239205_s_at	CR1, CR1L	29.649	65.403	42.396	48.451	31.851	2.03e-05	9.22643	0.829471	0.62856	0.652916	0.454537
241595_at	RERE	36.033	55.344	86.112	55.943	38.704	2.78e-05	8.92154	0.707581	0.945319	0.872545	0.457045
241818_at	Zfp90	35.872	38.312	75.175	41.957	38.521	7.1e-07	12.6768	0.558162	0.568007	0.654014	0.457129
207808_s_at	PROS1	85.566	179.591	41.076	136.201	91.762	0.000126	7.52879	0.619676	0.730657	0.912484	0.458417
214973_x_at	IGHD, LOC100290059, LOC100292999	92.027	125.376	199.627	84.757	98.587	0.00906	3.9498	0.697008	0.889992	0.887486	0.459428
229778_at	C12orf39	117.012	258.599	62.425	142.151	124.958	0.00516	4.39535	0.599661	0.776731	0.790166	0.45955
215305_at	PDGFRA	15.032	26.995	13.543	30.968	16.043	7.42e-11	24.9324	0.699091	0.702096	1.04719	0.459609
228377_at	KLHL14	46.843	51.894	118.057	84.273	49.985	0.000879	5.83507	0.80823	1.0421	0.901429	0.459896
206655_s_at	GP1BB, SEPT5	820.579	1718.33	624.283	1279.76	875.38	0.00754	4.09397	0.558685	0.751006	0.704993	0.460967
210493_s_at	MFAP3L	21.389	44.533	17.218	27.364	22.775	2.54e-05	9.00781	0.736185	0.909584	0.857623	0.4616
209396_s_at	CHI3L1	10.254	19.203	21.538	19.957	10.904	0.00434	4.53285	0.580619	0.76649	0.696103	0.461606
242945_at	FAM20A	13.399	26.985	14.709	17.126	14.246	1.06e-05	9.85933	0.714742	0.776198	0.832109	0.462691
Baseline down-regulated 'NIA-specific' transcripts (n=186)

## Sheet: Additional file 2G
Probe Set ID	Gene Symbol	Healthy control - linear	RA day 0 - linear	UA day 0 - linear	SLA day 0 - linear	NIA day 0 - linear	P value	F value	RA T0 / HC	UA T0 / HC	SLA T0 / HC	NIA T0 / HC
216248_s_at	NR4A2	263.064	60.572	43.82	72.331	16.481	3.34e-06	11.0275	2.71751	1.61049	1.95713	2.88039
	CXCL2	86.549	35.522	18.807	28.65	12.872	2.15e-05	9.16797	1.34783	1.44782	1.43536	2.14593
216834_at	RGS1	530.299	98.064	156.717	206.174	86.565	1.43e-06	11.9195	0.967764	1.35462	1.12218	2.06
Baseline up-regulated 'NIA-specific' transcripts (n=3)

## Sheet: Additional file 2H
Probe Set ID	Gene Symbol	Healthy control - linear	RA day 0 - linear	UA day 0 - linear	SLA day 0 - linear	NIA day 0 - linear	P value	F value	RA T0 / HC	UA T0 / HC	SLA T0 / HC	NIA T0 / HC
232233_at	SLC22A16	9.992	20.064	11.938	11.316	9.244	5.78e-10	21.7576	0.38309	1.43258	0.258877	0.522478
210484_s_at	MGC31957, TNFRSF10C	29.893	55.34	45.37	60.839	26.263	0.00478	4.45602	0.841553	0.599622	0.389651	0.686834
1555370_a_at	CAMTA1	25.345	23.488	52.253	25.143	20.679	0.000523	6.2722	2.06589	0.857827	0.629657	0.742993
Baseline down-regulated 'SLA-specific' transcripts (n=3)

[truncated: 1 more sheets: Additional file 2I]
