# Supplementary material for: Novel biomarkers of a peripheral blood interferon signature associated with drug-naïve early arthritis patients distinguish persistent from self-limiting disease course
Source: Sci Rep. 2020 Jun 1;10:8830. doi: 10.1038/s41598-020-63757-3 (PMC7264129; doi:10.1038/s41598-020-63757-3)
Supplement: Supplementary file 3 — Dataset 3. [file 41598_2020_63757_MOESM3_ESM.xlsx]

## Sheet: Title & authors page
Novel biomarkers of a peripheral blood interferon signature associated with drug-naïve early arthritis patients distinguish persistent from self-limiting disease course
Attila A. Seyhan3,5, † Bernard Gregory1, †, Adam P. Cribbs, 4, Sundeept Bhalara2, Yizheng Li3, Christine Loreth3, Ying Zhang3, Yongjing Guo3, Lih-Ling Lin3, Marc Feldmann1, Lynn M. Williams1, Fionula M. Brennan1# and Peter C. Taylor4

## Sheet: Additional file 3A
Probe Set ID	Gene Symbol	Healthy control - linear	RA day 0 - linear	RA 6 months - linear	RA 12 months - linear	UA day 0 - linear	UA 6 month - linear	UA 12 months - linear	RA T0/HC	RA T6/HC	RA T12/HC	RA T6/RA T0	RA T12/RA T6	RA T12/RA T0	UA T0 / HC	UA T6 / HC	UA T12 / HC	UA T6/UA T0	UA T12/UA T6	UA T12/UA T0
Responsive at 6 months (n=6)									x Fold difference at baseline						x Fold difference at baseline
219519_s_at	SIGLEC1	41.306	95.766	46.479	27.633	69.085	53.525	61.768	2.31846	1.12524	0.668978	0.48534	0.594521	0.288545	1.67252	1.29582	1.49538	0.774767	1.154	0.894078
44673_at	SIGLEC1	64.182	141.999	80.647	48.098	108.278	91.973	95.298	2.21243	1.25653	0.749398	0.567939	0.596404	0.338721	1.68704	1.433	1.48481	0.849414	1.03615	0.880117
221477_s_at	SOD2	221.373	586.403	290.686	250.133	275.743	272.292	181.784	2.64894	1.31311	1.12992	0.49571	0.860491	0.426554	1.24561	1.23001	0.821166	0.987485	0.667605	0.65925
215078_at	SOD2	24.846	19.841	14.593	16.091	16.592	14.254	9.804	0.798552	0.58734	0.647604	0.735507	1.1026	0.810973	0.667793	0.573694	0.394591	0.859095	0.687815	0.590899
229114_at	GAB1	14.893	32.121	15.899	23.828	17.439	16.734	26.909	2.15678	1.06757	1.59995	0.494982	1.49869	0.741824	1.17096	1.12362	1.80682	0.959535	1.6081	1.54303
215966_x_at	GK3P	24.318	59.462	29.662	29.959	29.663	26.134	21.269	2.44523	1.21979	1.23198	0.498843	1.01	0.503832	1.21982	1.07468	0.87462	0.881008	0.813847	0.717006
227609_at	EPSTI1	324.897	719.382	336.545	290.892	466.474	424.944	494.714	2.21418	1.03585	0.895336	0.467826	0.864348	0.404364	1.43576	1.30793	1.52268	0.910969	1.16419	1.06054
1569095_at	LOC731424	20.382	45.185	19.369	19.098	27.3	22.034	12.342	2.21692	0.950288	0.936992	0.428653	0.986007	0.422655	1.3394	1.08105	0.605534	0.807111	0.560149	0.452102
Responsive at 12 months (n=18)
216829_at	IGK@, IGKC, IGKV1-5, LOC652694	14.521	29.306	17.07	12.071	26.497	18.128	18.209	2.01824	1.1756	0.831304	0.582484	0.707134	0.411894	1.82478	1.2484	1.25398	0.684158	1.00445	0.687205
205660_at	OASL	112.994	231.59	155.984	98.293	194.045	186.831	145.474	2.04958	1.38046	0.869898	0.673535	0.63015	0.424428	1.71731	1.65346	1.28745	0.962824	0.77864	0.749693
1562511_at	LYST	17.339	36.424	25.01	17.924	33.214	20.597	14.509	2.10075	1.44242	1.03378	0.686622	0.716696	0.492099	1.91561	1.1879	0.836784	0.620118	0.70441	0.436817
214059_at	IFI44	23.609	55.543	32.775	22.363	42.955	33.702	36.879	2.35263	1.38823	0.947239	0.590077	0.682334	0.40263	1.81944	1.42751	1.56207	0.784601	1.09425	0.858548
1556589_at	SAPS3	38.278	97.882	70.468	35.543	36.07	28.926	30.005	2.55715	1.84096	0.928547	0.719929	0.504381	0.363118	0.94233	0.755682	0.783871	0.801931	1.0373	0.83184
205483_s_at	ISG15	567.456	1155.81	757.138	565.496	1026.05	834.643	956.352	2.03683	1.33427	0.996546	0.655071	0.746886	0.489263	1.80816	1.47085	1.68533	0.81345	1.14582	0.932069
224357_s_at	MS4A4A	39.939	96.802	51.947	38.513	39.56	43.28	42.591	2.42378	1.30068	0.964316	0.536631	0.741396	0.397856	0.990529	1.08365	1.0664	1.09403	0.984089	1.07662
219607_s_at	MS4A4A	190.272	451.913	239.407	211.852	211.733	244.752	303.06	2.37509	1.25824	1.11342	0.529764	0.884902	0.468789	1.11279	1.28633	1.59277	1.15595	1.23823	1.43133
1555728_a_at	MS4A4A	124.68	272.021	145.266	116.663	145.782	178.602	181.628	2.18175	1.16511	0.935695	0.534025	0.803096	0.428873	1.16924	1.43248	1.45675	1.22514	1.01694	1.24589
224414_s_at	CARD6	146.97	326.665	248.925	158.323	210.204	157.617	193.292	2.22266	1.69371	1.07725	0.76202	0.636027	0.484665	1.43024	1.07244	1.31518	0.749832	1.22634	0.919546
225056_at	SIPA1L2	46.765	102.078	69.437	48.537	53.158	47.046	41.707	2.1828	1.48481	1.03789	0.68023	0.699009	0.475487	1.13672	1.00601	0.891842	0.885018	0.886518	0.784585
1554930_a_at	FUT8	22.943	50.493	32.965	22.33	41.6	37.811	26.701	2.20084	1.43683	0.973295	0.652853	0.677392	0.442237	1.8132	1.64804	1.1638	0.908919	0.706178	0.641859
204256_at	ELOVL6	15.979	32.037	22.115	15.746	26.75	16.033	19.553	2.0049	1.38399	0.985379	0.690304	0.711986	0.491486	1.67399	1.00338	1.22367	0.599373	1.21955	0.730967
226702_at	CMPK2	290.946	593.657	368.955	292.216	505.391	439.944	426.631	2.04044	1.26812	1.00436	0.621496	0.792008	0.49223	1.73706	1.51212	1.46636	0.870503	0.969738	0.84416
223240_at	FBXO8	28.989	84.216	58.975	40.431	56.844	36.852	53.134	2.90505	2.03437	1.39468	0.70029	0.685558	0.480089	1.96084	1.27124	1.8329	0.648297	1.44182	0.934729
214502_at	HIST1H2BJ	18.93	45.219	27.477	21.054	28.482	30.915	14.777	2.3887	1.45148	1.11217	0.607646	0.766229	0.465596	1.50457	1.63312	0.780613	1.08543	0.477993	0.518827
218279_s_at	HIST2H2AA3	17.32	40.437	30.681	17.63	20.614	23.704	13.076	2.33475	1.77147	1.01791	0.758739	0.574615	0.435983	1.19022	1.36859	0.754965	1.1499	0.551637	0.634325
229638_at	IRX3	17.534	40.705	26.982	16.79	15.082	27.33	12.772	2.32149	1.53884	0.957547	0.662867	0.622253	0.412471	0.860136	1.55869	0.728413	1.81211	0.467335	0.846865
235549_at	RNF144B	21.087	44.881	31.32	16.864	22.229	19.275	17.19	2.12843	1.48532	0.799754	0.697848	0.53844	0.375749	1.05418	0.91407	0.815194	0.867091	0.891849	0.773314
219684_at	RTP4	109.975	241.395	200.077	114.86	197.433	174.608	198.43	2.19501	1.8193	1.04442	0.828837	0.574079	0.475818	1.79526	1.58771	1.80432	0.884392	1.13643	1.00505
DMARD-responsive genes uniquely elevated in RA group. IFN genes indicated in red. Genes valiadated by qPCR indicated in bold face.

## Sheet: Additional file 3B
Probe Set ID	Gene Symbol	Healthy control - linear	RA day 0 - linear	RA 6 months - linear	RA 12 months - linear	UA day 0 - linear	UA 6 month - linear	UA 12 months - linear	UA T0 / HC	UA T6 / HC	UA T12 / HC	UA T6/UA T0	UA T12/UA T6	UA T12/UA T0	RA T0/HC	RA T6/HC	RA T12/HC	RA T6/RA T0	RA T12/RA T6	RA T12/RA T0
Responsive at 6 months (n=15)									x Fold difference at baseline						x Fold difference at baseline
1562250_at	CD100, SEMA4D	16.764	16.413	18.023	14.548	41.727	19.118	13.442	2.48915	1.14042	0.801837	0.458172	0.703091	0.322137	0.97907	1.07512	0.867859	1.0981	0.807222	0.886412
241595_at	RERE	36.033	55.344	48.85	39.578	86.112	33.893	38.573	2.38981	0.94061	1.07049	0.393592	1.1381	0.447946	1.53592	1.35571	1.09837	0.882668	0.810184	0.715124
242405_at	MAML2	68.775	89.309	91.576	72.877	138.785	65.1	57.783	2.01796	0.946565	0.840174	0.469071	0.887607	0.416351	1.29858	1.33154	1.05965	1.02539	0.795808	0.816009
240798_at	CUX1	26.331	29.501	29.606	29.658	55.43	24.621	29.27	2.10512	0.935058	1.11162	0.444173	1.18883	0.528046	1.12037	1.12436	1.12635	1.00357	1.00177	1.00534
239946_at	KIAA0922	48.178	65.008	81.739	44.945	110.38	50.561	42.07	2.29109	1.04946	0.87322	0.458062	0.832074	0.381141	1.34933	1.69661	0.932885	1.25737	0.549854	0.691368
232007_at	AGPAT5	34.264	55.015	35.769	35.935	83.641	33.374	44.359	2.44109	0.974025	1.29462	0.399023	1.32914	0.530358	1.60562	1.04394	1.04877	0.650177	1.00463	0.653187
206775_at	CUBN	22.701	18.97	20.943	20.657	47.175	20.342	21.139	2.07807	0.896084	0.931192	0.431207	1.03914	0.448086	0.835633	0.922543	0.909921	1.104	0.986318	1.0889
231332_at	C12orf72	34.653	30.117	23.594	27.928	73.835	34.732	38.833	2.1307	1.00228	1.12062	0.470394	1.1181	0.525949	0.869116	0.680879	0.805934	0.783416	1.18367	0.927303
1569202_x_at	EXOC6B	16.015	20.994	29.966	15.382	41.135	16.158	12.953	2.56857	1.00893	0.808804	0.392807	0.80162	0.314882	1.31095	1.87117	0.9605	1.42734	0.513316	0.732677
1563509_at	FYB	49.458	75.065	84.889	48.095	116.237	49.526	50.636	2.35021	1.00137	1.02382	0.426077	1.02242	0.435629	1.51775	1.71639	0.972442	1.13088	0.566564	0.640715
1557238_s_at	Setd5	12.459	16.786	13.851	10.057	25.873	12.5	12.429	2.07671	1.00329	0.997592	0.483128	0.994296	0.480373	1.34731	1.11178	0.807217	0.825182	0.726057	0.59913
242509_at	C16orf74, BNC2	19.228	24.463	25.857	21.956	43.036	20.885	28.076	2.23819	1.08618	1.46016	0.485295	1.34431	0.652389	1.27227	1.34472	1.14188	1.05695	0.849155	0.897514
233946_at	SMU1	17.869	21.463	18.352	17.176	37.393	15.355	18.432	2.09264	0.859309	1.03151	0.410652	1.20035	0.492925	1.20117	1.02707	0.961257	0.855055	0.935925	0.800268
210483_at	MGC31957	30.225	47.58	49.119	33.832	63.115	25.961	27.278	2.08821	0.858925	0.902498	0.411327	1.05072	0.432189	1.57423	1.62514	1.11936	1.03234	0.688776	0.711054
232623_at	LOC100128751	48.937	70.342	86.394	47.845	110.532	50.578	49.975	2.25863	1.03353	1.02121	0.457585	0.988087	0.452134	1.43739	1.76539	0.977674	1.22819	0.553801	0.680171
Responsive at 12 months (n=23)
216491_x_at	IGHM	135.723	212.636	104.014	88.635	303.129	206.001	127.604	2.23343	1.5178	0.94018	0.679584	0.619432	0.420956	1.56669	0.766366	0.653056	0.489163	0.852146	0.416838
1564639_at	LOC389906	18.295	17.634	21.918	15.85	37.236	25.862	16.969	2.03525	1.41361	0.927521	0.694552	0.656143	0.455725	0.96383	1.19803	0.866357	1.24299	0.723153	0.898869
1555370_a_at	CAMTA1	25.345	23.488	21.644	17.788	52.253	30.024	25.546	2.06169	1.18461	1.00793	0.574582	0.850858	0.488888	0.926745	0.853989	0.701863	0.921493	0.821863	0.757341
220704_at	IKZF1	32.549	37.067	43.844	29.217	65.978	39.961	28.799	2.02701	1.22772	0.884789	0.605673	0.720683	0.436498	1.13881	1.347	0.897636	1.18282	0.666395	0.788224
236149_at	LOC728554	18.306	26.625	27.477	17.035	39.66	26.306	19.639	2.16652	1.43702	1.07282	0.663297	0.746554	0.495187	1.45446	1.50099	0.930566	1.03199	0.619967	0.639802
226317_at	PPP4R2	181.439	225.537	193.264	167.953	408.705	375.902	162.416	2.25258	2.07178	0.895155	0.919739	0.43207	0.397391	1.24305	1.06517	0.925675	0.856905	0.869037	0.744682
237895_at	TNRC6B	56.309	67.289	71.587	53.614	115.146	65.517	55.784	2.04487	1.16353	0.990676	0.568988	0.851445	0.484462	1.19499	1.27131	0.952132	1.06386	0.74894	0.796769
242983_at	EIF4ENIF1	19.531	27.777	28.904	16.85	42.389	24.977	16.273	2.1704	1.27884	0.833188	0.589221	0.65151	0.383883	1.42222	1.47991	0.862772	1.04056	0.58299	0.606636
232963_at	Rfwd2	11.387	14.729	14.467	10.594	26.055	13.369	8.791	2.2882	1.17406	0.772021	0.513106	0.657521	0.337378	1.29347	1.27055	0.930329	0.982273	0.732228	0.719248
212699_at	SCAMP5	29.933	41.336	63.92	29.854	60.336	37.753	29.847	2.01569	1.26125	0.997127	0.625716	0.790567	0.494671	1.38093	2.1354	0.99735	1.54636	0.467054	0.722233
209396_s_at	CHI3L1	10.254	19.203	17.618	15.484	21.538	11.263	8.61	2.1005	1.0984	0.839672	0.522951	0.764396	0.399742	1.87278	1.71821	1.51007	0.917464	0.878859	0.806322
209395_at	CHI3L1	10.252	17.874	13.954	16.078	16.38	11.975	10.694	1.59773	1.16806	1.04311	0.731051	0.893072	0.65288	1.74345	1.36109	1.56821	0.78069	1.15217	0.899491
222290_at	OR2A20P, OR2A5, OR2A9P	17.778	17.465	12.532	11.382	37.996	19.833	11.894	2.13721	1.11559	0.669029	0.521976	0.599724	0.313041	0.982367	0.704886	0.64021	0.717538	0.908246	0.651701
1553723_at	GPR97	8.869	12.385	10.934	10.504	18.076	10.344	7.632	2.03813	1.16631	0.860525	0.572232	0.737814	0.422201	1.39639	1.2328	1.18437	0.882847	0.960716	0.848165
236934_at	IGF1R, CD221	13.262	18.685	14.409	14.283	28.292	15.048	11.551	2.1334	1.13467	0.870985	0.531897	0.767598	0.408283	1.40893	1.08653	1.07701	0.771173	0.991242	0.764419
235683_at	SESN3	33.917	59.202	68.18	60.327	76.044	46.196	34.765	2.24206	1.36203	1.025	0.607488	0.752546	0.457163	1.7455	2.01019	1.77865	1.15164	0.884817	1.01899
204055_s_at	CTAGE5	11.778	20.46	19.299	10.873	27.153	14.356	12.075	2.30535	1.21888	1.02522	0.528704	0.841106	0.444697	1.73713	1.63854	0.923113	0.943246	0.563377	0.531403
234632_x_at	BTNL8	7.086	13.466	8.226	12.672	15.177	10.673	6.503	2.14174	1.50621	0.917725	0.703252	0.609289	0.428484	1.90031	1.16085	1.78827	0.610873	1.54049	0.941041
230323_s_at	TMEM45B	13.683	19.103	16.475	13.619	31.368	17.085	14.576	2.2925	1.24863	1.06526	0.544656	0.853171	0.464685	1.39614	1.20406	0.995335	0.862419	0.826649	0.712918
1561155_at	CATSPER2P1	18.653	21.933	18.917	13.44	40.912	21.605	19.262	2.19328	1.15826	1.03265	0.528073	0.89157	0.470814	1.1758	1.01412	0.720494	0.862494	0.710461	0.612768
228377_at	KLHL14	46.843	51.894	34.04	30.461	118.057	88.166	54.405	2.52029	1.88216	1.16143	0.746812	0.61707	0.460835	1.10783	0.726697	0.650294	0.655962	0.894863	0.586996
238378_at	unknown	21.784	23.753	34.053	17.077	45.178	26.463	21.265	2.07395	1.21479	0.976175	0.585753	0.803555	0.470685	1.09041	1.56324	0.783946	1.43363	0.501487	0.718947
1569500_at	unknown	26.146	31.073	32.37	25.899	60.927	37.38	26.89	2.33028	1.42966	1.02846	0.613516	0.719375	0.441348	1.18845	1.23808	0.990572	1.04175	0.800089	0.833496
242827_x_at	unknown	119.922	156.583	190.682	115.883	250.524	152.829	120.193	2.08905	1.2744	1.00226	0.610037	0.786455	0.479767	1.30571	1.59005	0.966318	1.21777	0.607729	0.740073
ST6GALNAC1 (Not significant in the microarray but validated in qPCR as significant)
227725_at	ST6GALNAC1	118.364	127.864	130.871	134.979	205.12	95.8921	142.921	1.73296	0.810146	1.20747	0.467493	1.49043	0.696767	1.08026	1.10567	1.14037	1.02352	1.03139	1.05565
DMARD-responsive genes uniquely elevated in untreated UA group. Genes valiadated by qPCR indicated in bold face.

## Sheet: Additional file 3C
Probe Set ID	Gene Symbol	Healthy control - linear	RA day 0 - linear	RA 6 months - linear	RA 12 months - linear	UA day 0 - linear	UA 6 month - linear	UA 12 months - linear	RA T0/HC	RA T6/HC	RA T12/HC	RA T6/RA T0	RA T12/RA T6	RA T12/RA T0	UA T0 / HC	UA T6 / HC	UA T12 / HC	UA T6/UA T0	UA T12/UA T6	UA T12/UA T0
									x Fold difference at baseline						x Fold difference at baseline
206765_at	KCNJ2	41.652	190.388	150.919	89.909	117.592	76.148	79.287	4.57092	3.62333	2.15858	0.792692	0.595743	0.472241	2.8232	1.8282	1.90356	0.647561	1.04122	0.674255
202411_at	IFI27	17.596	68.069	24.867	27.254	60.552	65.493	97.247	3.86844	1.41322	1.54887	0.36532	1.09599	0.400388	3.44124	3.72204	5.52665	1.0816	1.48485	1.60601
203153_at	IFIT1	154.176	501.063	199.729	178.244	409.084	359.352	437.81	3.24994	1.29546	1.15611	0.398611	0.892429	0.355732	2.65336	2.33079	2.83968	0.878431	1.21833	1.07022
242625_at	RSAD2	79.357	224.578	96.686	82.366	221.188	164.704	174.89	2.82997	1.21837	1.03792	0.430523	0.851892	0.366759	2.78725	2.07548	2.20384	0.744634	1.06184	0.790685
213797_at	RSAD2	73.101	178.441	85.053	63.937	141.227	146.297	136.821	2.44102	1.1635	0.874639	0.476645	0.751731	0.358309	1.93194	2.0013	1.87167	1.0359	0.935228	0.968802
226757_at	IFIT2	286.304	795.661	480.236	408.426	660.903	496.37	534.185	2.77908	1.67736	1.42655	0.603569	0.850469	0.513317	2.3084	1.73372	1.8658	0.751048	1.07618	0.808265
217502_at	IFIT2	127.036	295.043	141.244	140.466	209.18	218.62	186.099	2.32251	1.11184	1.10572	0.478723	0.994492	0.476087	1.64662	1.72093	1.46493	1.04513	0.851244	0.88966
229450_at	IFIT3	369.291	1023.49	510.841	436.848	847.859	698.063	726.353	2.77151	1.3833	1.18294	0.499115	0.855155	0.42682	2.29591	1.89028	1.96689	0.823324	1.04053	0.856691
204747_at	IFIT3	191.506	500.738	247.572	219.669	421.779	325.6	355.18	2.61474	1.29276	1.14706	0.494414	0.887293	0.43869	2.20243	1.70021	1.85467	0.771968	1.09085	0.8421
204439_at	IFI44L	220.725	504.055	258.389	202.799	561.85	481.197	621.301	2.28363	1.17064	0.918786	0.512621	0.784859	0.402335	2.54548	2.18007	2.81482	0.856451	1.29116	1.10581
211163_s_at	TNFRSF10C	32.797	84.369	46.239	58.95	67.431	47.922	32.97	2.57246	1.40985	1.79742	0.548057	1.2749	0.698716	2.05601	1.46117	1.00527	0.710682	0.687993	0.488944
234644_x_at	TNFRSF10C	51.916	106.971	75.711	79.386	105.543	59.779	50.041	2.06046	1.45834	1.52912	0.707771	1.04854	0.742126	2.03296	1.15146	0.963884	0.566395	0.8371	0.474129
203435_s_at	MME	23.994	48.98	27.345	30.243	52.218	33.759	19.825	2.04134	1.13966	1.26044	0.558289	1.10598	0.617456	2.17629	1.40698	0.826248	0.646501	0.587251	0.379658
242234_at	XAF1	38.348	93.079	72.571	42.427	109.059	68.828	95.417	2.42722	1.89243	1.10637	0.779671	0.584627	0.455817	2.84393	1.79483	2.48819	0.631108	1.38631	0.874912
DMARD-responsive transcripts commonly elevated in untreated RA and UA cohorts (n=10). IFN genes indicated in red (n=7). Genes valiadated by qPCR indicated in bold face (n=3).
