# Supplementary material for: Novel biomarkers of a peripheral blood interferon signature associated with drug-naïve early arthritis patients distinguish persistent from self-limiting disease course
Source: Sci Rep. 2020 Jun 1;10:8830. doi: 10.1038/s41598-020-63757-3 (PMC7264129; doi:10.1038/s41598-020-63757-3)
Supplement: Supplementary file 4 — Dataset 4. [file 41598_2020_63757_MOESM4_ESM.xlsx]

## Sheet: Manuscript title & authors
Novel biomarkers of a peripheral blood interferon signature associated with drug-naïve early arthritis patients distinguish persistent from self-limiting disease course
Attila A. Seyhan3,5, † Bernard Gregory1, †, Adam P. Cribbs, 4, Sundeept Bhalara2, Yizheng Li3, Christine Loreth3, Ying Zhang3, Yongjing Guo3, Lih-Ling Lin3, Marc Feldmann1, Lynn M. Williams1, Fionula M. Brennan1# and Peter C. Taylor4

## Sheet: Additional file 4
Gene symbol	Gene name	RA T6/RA T0			RA T12/RA T6			UA T6/UA T0			UA T12/UA T6			SLA T6/SLA T0			NIAT6 /NIAT0			NIA T12/NIA T6
		Fold Change	P-value	BH Q-Value	Fold Change	P-value	BH Q-Value	Fold Change	P-value	BH Q-Value	Fold Change	P-value	BH Q-Value	Fold Change	P-value	BH Q-Value	Fold Change	P-value	BH Q-Value	Fold Change	P-value	BH Q-Value
CAMTA1	calmodulin binding transcription activator 1	1.15869	0.628186	0.955457	0.998384	0.724352	0.964162	0.987601	0.236169	0.666831	0.944529	0.193257	0.990957	0.942458	0.363763	0.986186	0.676268	0.0203343	0.488024	1.63959	0.162815	0.847789
CARD6	caspase recruitment domain family, member 6	1.03814	0.589444	0.955457	1.21181	0.693294	0.964162	1.06474	0.901632	0.946152	0.949561	0.459146	0.990957	0.881174	0.485201	0.986186	1.09771	0.403536	0.997298	0.990114	0.624807	0.847789
CLECD4	C-type lectin domain family 4, member D	1.13853	0.991168	0.994771	1.01022	0.704039	0.964162	0.878532	0.846302	0.933997	0.894818	0.90526	0.990957	0.972655	0.939251	0.986186	1.15923	0.885812	0.997298	1.10063	0.37572	0.847789
CUX1	cut-like homeobox 1	1.05787	0.994771	0.994771	1.14287	0.229954	0.964162	1.1355	0.179509	0.666831	0.824829	0.362643	0.990957	0.946604	0.997392	0.997392	0.836633	0.397339	0.997298	1.10471	0.578482	0.847789
CXCL5	chemokine (C-X-C motif) ligand 5	1.4799	0.136186	0.78415	1.00591	0.665031	0.964162	1.0216	0.14901	0.666831	1.00046	0.674446	0.990957	0.953849	0.800471	0.986186	0.537747	0.280807	0.997298	3.30733	0.123394	0.847789
EPHB2	EPH receptor B2	0.902188	0.620408	0.955457	0.968395	0.682671	0.964162	1.56591	0.265958	0.681255	1.02847	0.812869	0.990957	0.826355	0.52428	0.986186	0.678694	0.698238	0.997298	1.23086	0.994191	0.994191
IFI27	interferon, alpha-inducible protein 27	0.65	0.142441	0.78415	0.96004	0.534522	0.964162	1.18715	0.537404	0.801732	0.551717	0.671978	0.990957	0.769682	0.925075	0.986186	1.18331	0.915756	0.997298	0.376138	0.46053	0.847789
IFI44L	interferon-induced protein 44-like	0.805431	0.212105	0.848535	1.41945	0.999824	0.999824	1.15016	0.85366	0.933997	0.642826	0.744933	0.990957	1.03025	0.941265	0.986186	1.175	0.652862	0.997298	0.827788	0.651481	0.847789
IFIT1	interferon-induced protein with tetratricopeptide repeats 1	0.631637	0.0442618	0.78415	1.61123	0.286505	0.964162	0.835667	0.816373	0.933997	0.847626	0.495486	0.990957	0.966271	0.584353	0.986186	1.9752	0.5974	0.997298	0.618995	0.495057	0.847789
IRF5	interferon regulatory factor 5	0.985549	0.569631	0.955457	1.25643	0.0306464	0.964162	1.3039	0.323943	0.694255	1.13367	0.645371	0.990957	0.961927	0.893077	0.986186	0.990114	0.738199	0.997298	0.937138	0.811402	0.927317
KDM6A	lysine (K)-specific demethylase 6A	1.03311	0.813351	0.994771	0.947151	0.468505	0.964162	1.04657	0.332664	0.694255	0.919869	0.550822	0.990957	1.11935	0.685341	0.986186	0.903753	0.339828	0.997298	1.18345	0.310956	0.847789
KIAA0922	KIAA0922	0.901771	0.0673109	0.78415	1.0821	0.145075	0.964162	0.942894	0.175934	0.666831	0.911091	0.942875	0.990957	0.877822	0.645394	0.986186	1.0403	0.860234	0.997298	0.746389	0.293358	0.847789
MS4A4A	membrane-spanning 4-domains, subfamily A, member 4	0.615288	0.0448805	0.78415	1.16272	0.863728	0.964162	1.37078	0.281598	0.681255	0.823972	0.673353	0.990957	0.828362	0.393024	0.986186	0.981232	0.976958	0.997298	0.546136	0.110379	0.847789
PDZK1IP1	PDZK1 interacting protein 1	1.29834	0.367237	0.955457	1.32103	0.11581	0.964162	1.13655	0.440804	0.801732	0.628579	0.844749	0.990957	0.92841	0.696488	0.986186	1.10369	0.613699	0.997298	1.14287	0.425002	0.847789
PROS1	protein S (alpha)	1.14235	0.962662	0.994771	1.20944	0.467077	0.964162	1.4758	0.214051	0.666831	1.20094	0.735803	0.990957	1.23785	0.945095	0.986186	0.954841	0.401752	0.997298	1.26693	0.531339	0.847789
SEMA4D	sema domain, immunoglobulin domain (Ig), transmembrane domain (TM) and short cytoplasmic domain, (semaphorin) 4D	1.07798	0.442981	0.955457	0.999192	0.76417	0.964162	0.998038	0.666909	0.914618	0.980099	0.789608	0.990957	0.824924	0.372564	0.986186	0.989199	0.81338	0.997298	0.973554	0.678582	0.847789
SETD5	SET domain containing 5	1.09962	0.0961333	0.78415	0.876504	0.384855	0.964162	0.818658	0.166728	0.666831	1.00104	0.485428	0.990957	1.04802	0.484885	0.986186	1.0536	0.755879	0.997298	1.05848	0.723474	0.859913
SIGLEC1	sialic acid binding Ig-like lectin 1, sialoadhesin	0.517095	0.147028	0.78415	1.45229	0.70971	0.964162	1.44677	0.186573	0.666831	0.642455	0.213374	0.990957	0.758647	0.369797	0.986186	1.65538	0.146299	0.877795	0.662657	0.176221	0.847789
ST6GALNAC1	ST6 (alpha-N-acetyl-neuraminyl-2,3-beta-galactosyl-1,3)-N-acetylgalactosaminide alpha-2,6-sialyltransferase 1	1.32332	0.85861	0.994771	1.05971	0.662139	0.964162	0.829607	0.524099	0.801732	0.789129	0.740136	0.990957	1.20136	0.57087	0.986186	1.07363	0.758044	0.997298	0.859558	0.688828	0.847789
ZNF91	zinc finger protein 91	1.18605	0.313401	0.954117	0.888329	0.396674	0.964162	0.774766	0.192999	0.666831	1.12584	0.172365	0.990957	0.892341	0.830402	0.986186	0.830854	0.130204	0.877795	1.11214	0.232263	0.847789
Longitudnial quantitative gene expression profiles in RA (n=14); UA (n=9); SLA (n=7); NIA (n=13) cohorts
